# Supplementary material for: Poly[[diaqua­tris(μ2-4,4′-bi­pyridine)­bis[μ2-2-(carb­oxylato­methyl­sulfan­yl)nicotinato]dicobalt(II)] 1.3-hydrate]
Source: Acta Crystallogr Sect E Struct Rep Online. 2013 Jun 8;69(Pt 7):m371. doi: 10.1107/S1600536813015262 (PMC3772411; doi:10.1107/S1600536813015262)
Supplement: Supplementary file 2 [file e-69-0m371-Isup2.hkl]

# 
# h,k,l, Fc-squared, Fo-squared, sigma(Fo-squared) and status flag 
# 
data_I
_shelx_title ' a in P2(1)/n                     P21/c' 
_shelx_refln_list_code          4 
_shelx_F_calc_maximum      350.75 
_exptl_crystal_F_000      1097.78 
_reflns_d_resolution_high  0.7668 
 
loop_ 
 _symmetry_equiv_pos_as_xyz 
 'x, y, z' 
 '-x, y+1/2, -z+1/2' 
 '-x, -y, -z' 
 'x, -y-1/2, z-1/2' 
 
_cell_length_a    10.2211 
_cell_length_b    17.1355 
_cell_length_c    16.4142 
_cell_angle_alpha  90.000 
_cell_angle_beta  125.484 
_cell_angle_gamma  90.000 
 
_shelx_F_squared_multiplier     1.000 
 
loop_ 
 _refln_index_h 
 _refln_index_k 
 _refln_index_l 
 _refln_F_squared_calc 
 _refln_F_squared_meas 
 _refln_F_squared_sigma 
 _refln_observed_status 
   1   0   0     3489.92     3569.64     68.05 o 
   2   0   0      940.88     1301.66     15.88 o 
   3   0   0       14.92       13.88      1.58 o 
   4   0   0    10938.42    11277.93    107.60 o 
   5   0   0     4537.97     4712.02     60.34 o 
   6   0   0     5793.81     5454.11     67.04 o 
   7   0   0      918.92      820.38     21.73 o 
   8   0   0      380.89      454.85     17.23 o 
   9   0   0      289.00      278.96     15.46 o 
  10   0   0      134.53      116.23     11.96 o 
   2   1   0      699.60      813.08      9.33 o 
   3   1   0      611.91      687.06      6.97 o 
   4   1   0      559.62      670.90      7.78 o 
   5   1   0     1104.55     1109.16      9.06 o 
   6   1   0      165.56      156.81      6.04 o 
   7   1   0       36.45       29.64      4.17 o 
   8   1   0        3.34        1.49      3.83 o 
   9   1   0      298.63      314.31     20.76 o 
  10   1   0       16.18       21.47      7.19 o 
   0   2   0    30261.17    28789.51    431.79 o 
   1   2   0      190.25      209.76      2.99 o 
   2   2   0     2788.01     2583.89     26.29 o 
   3   2   0     1834.17     1807.36     21.54 o 
   4   2   0    14010.14    14310.14     90.51 o 
   5   2   0      624.31      689.16      7.78 o 
   6   2   0     3986.40     3976.17     32.92 o 
   7   2   0        5.68        5.68      3.46 o 
   8   2   0      233.56      250.21     16.24 o 
   9   2   0      205.94      231.50      9.91 o 
  10   2   0      130.19      134.99     16.03 o 
   1   3   0    12829.47    14479.46    108.80 o 
   2   3   0     3065.24     3343.48     26.88 o 
   3   3   0     6774.34     6975.87     61.14 o 
   4   3   0     3263.63     3477.45     28.01 o 
   5   3   0      911.75      846.95      9.06 o 
   6   3   0      159.17      147.97      4.28 o 
   7   3   0      985.24     1058.07     18.24 o 
   8   3   0      352.03      354.51     10.87 o 
   9   3   0      171.33      166.88     10.33 o 
  10   3   0      129.07      120.40     10.22 o 
   0   4   0    45844.28    42027.09    446.99 o 
   1   4   0       21.66       13.95      0.95 o 
   2   4   0     5671.37     4983.23     36.19 o 
   3   4   0      105.46      157.25      4.53 o 
   4   4   0     2290.05     2120.73     17.34 o 
   5   4   0      269.61      280.14      5.19 o 
   6   4   0      398.22      402.73     10.23 o 
   7   4   0        7.79        8.88      3.61 o 
   8   4   0      104.71       97.24      6.73 o 
   9   4   0      895.89      855.35     29.41 o 
  10   4   0       44.13       38.79      9.14 o 
   1   5   0     8834.92     7934.62     61.03 o 
   2   5   0      896.00      978.89      7.48 o 
   3   5   0    27390.75    28283.61    158.66 o 
   4   5   0      590.63      620.54      6.82 o 
   5   5   0      970.52      868.00      9.58 o 
   6   5   0      206.59      198.36      5.54 o 
   7   5   0      208.13      246.59     15.90 o 
   8   5   0      105.34       93.48      7.86 o 
   9   5   0      143.52      118.93      9.57 o 
  10   5   0      108.19       94.79      9.80 o 
   0   6   0    25233.49    26473.70    244.14 o 
   1   6   0      214.34      159.00      2.48 o 
   2   6   0     1429.18     1475.30     10.24 o 
   3   6   0     4961.76     4887.98     27.04 o 
   4   6   0     1718.32     1636.88     14.58 o 
   5   6   0     1617.23     1715.29     14.72 o 
   6   6   0        1.31        4.28      1.93 o 
   7   6   0       29.04       20.96      4.10 o 
   8   6   0       15.54       19.56      5.70 o 
   9   6   0      485.46      448.90     15.81 o 
  10   6   0        7.08       11.44      6.85 o 
   1   7   0    11336.39    11652.15     70.35 o 
   2   7   0       29.07       30.92      1.34 o 
   3   7   0     4906.59     4779.42     27.95 o 
   4   7   0      126.79       97.26      3.06 o 
   5   7   0     2262.57     2157.97     17.82 o 
   6   7   0       93.95       77.25      3.45 o 
   7   7   0      385.09      439.18      9.86 o 
   8   7   0     1190.22     1122.18     24.11 o 
   9   7   0      545.22      554.38     30.88 o 
  10   7   0      201.70      195.61     12.45 o 
   0   8   0      431.17      523.00      6.38 o 
   1   8   0      255.69      303.48      4.00 o 
   2   8   0      627.57      569.82      6.46 o 
   3   8   0       88.78      123.29      2.58 o 
   4   8   0       42.77       25.89      2.29 o 
   5   8   0      140.54      146.98      4.15 o 
   6   8   0        9.53        9.77      2.52 o 
   7   8   0       68.98       67.52      4.81 o 
   8   8   0       36.20       39.86      6.58 o 
   9   8   0       46.04       63.32     11.62 o 
  10   8   0       11.49        4.18      6.73 o 
   1   9   0     9077.92     9108.84     53.73 o 
   2   9   0      753.53      780.32      6.79 o 
   3   9   0     2578.55     2584.09     17.00 o 
   4   9   0     2011.76     2099.52     17.55 o 
   5   9   0     3953.19     3811.35     30.57 o 
   6   9   0       25.20       37.70      3.52 o 
   7   9   0      467.94      444.05     11.81 o 
   8   9   0      238.74      231.38     11.37 o 
   9   9   0      143.30      138.86     10.28 o 
   0  10   0     4739.64     4887.41     41.33 o 
   1  10   0       65.12       82.72      2.47 o 
   2  10   0     1952.46     1958.41     14.23 o 
   3  10   0       11.40       11.92      2.00 o 
   4  10   0     1115.30     1122.60     10.88 o 
   5  10   0       59.37       62.28      3.19 o 
   6  10   0      497.72      507.70      9.04 o 
   7  10   0       98.74       91.35      4.77 o 
   8  10   0       52.05       48.11      5.95 o 
   9  10   0        0.52       -1.99      5.95 o 
   1  11   0     3692.02     3666.31     26.96 o 
   2  11   0      275.28      273.38      4.33 o 
   3  11   0      461.21      475.08      5.88 o 
   4  11   0      834.88      925.50      9.85 o 
   5  11   0      211.49      219.55      5.28 o 
   6  11   0      248.23      229.92      6.18 o 
   7  11   0       74.80       72.55      4.43 o 
   8  11   0      108.82       96.31      7.56 o 
   9  11   0       25.72       10.08      7.15 o 
   0  12   0     3351.25     3166.63     32.55 o 
   1  12   0       49.51       54.54      2.70 o 
   2  12   0     1761.88     1714.76     14.46 o 
   3  12   0       61.95       73.04      3.47 o 
   4  12   0      546.98      568.11     11.67 o 
   5  12   0       99.55      108.48      4.87 o 
   6  12   0     1356.31     1392.19     18.69 o 
   7  12   0       48.76       60.47      5.18 o 
   8  12   0      128.60      142.53      8.81 o 
   9  12   0       14.15       16.69      9.24 o 
   1  13   0      428.25      461.45      6.87 o 
   2  13   0       13.84       13.43      2.02 o 
   3  13   0      515.23      530.90      8.44 o 
   4  13   0       12.79        5.54      3.14 o 
   5  13   0      395.23      390.67      8.52 o 
   6  13   0       65.48       64.01      5.07 o 
   7  13   0        2.82        0.03      3.74 o 
   8  13   0      108.21      109.30      8.40 o 
   0  14   0     2526.77     2357.13     26.80 o 
   1  14   0      217.88      194.45      4.84 o 
   2  14   0      541.05      574.38      7.69 o 
   3  14   0      231.19      239.29      7.62 o 
   4  14   0     1063.35     1061.48     14.45 o 
   5  14   0        2.69       -0.54      3.14 o 
   6  14   0      178.92      197.22      7.84 o 
   7  14   0      216.33      206.19      8.01 o 
   8  14   0       43.43       27.67      6.09 o 
   1  15   0      207.04      188.69      4.97 o 
   2  15   0       13.34       18.32      2.68 o 
   3  15   0      161.35      177.50      6.79 o 
   4  15   0      274.26      251.04      7.34 o 
   5  15   0        0.93       -0.05      3.26 o 
   6  15   0       47.86       58.68      5.40 o 
   7  15   0       16.33       16.82      4.61 o 
   8  15   0       18.32       10.38      6.62 o 
   0  16   0      425.07      499.87     10.65 o 
   1  16   0       31.01       33.33      3.08 o 
   2  16   0     2261.48     2370.82     22.85 o 
   3  16   0     1382.75     1382.91     17.47 o 
   4  16   0      595.17      602.91     11.35 o 
   5  16   0      255.88      239.34      7.69 o 
   6  16   0        9.96        8.61      4.17 o 
   7  16   0      133.62      105.07      8.73 o 
   1  17   0        1.21        1.62      2.55 o 
   2  17   0       13.52       13.61      3.43 o 
   3  17   0      611.88      632.47     13.19 o 
   4  17   0        0.87        1.11      3.52 o 
   5  17   0       89.39       85.53      5.80 o 
   6  17   0       13.92       14.80      5.25 o 
   7  17   0      100.87      147.08     11.70 o 
   0  18   0       60.75       68.60      5.89 o 
   1  18   0       10.96       11.62      3.08 o 
   2  18   0      502.54      502.26     10.29 o 
   3  18   0      123.31      136.58      6.43 o 
   4  18   0       86.56       83.23      5.84 o 
   5  18   0       24.68       20.75      4.96 o 
   6  18   0       15.74       21.48      5.70 o 
   1  19   0      793.10      881.02     14.01 o 
   2  19   0       51.92       40.00      4.72 o 
   3  19   0      622.06      725.54     13.16 o 
   4  19   0       40.38       27.81      4.86 o 
   5  19   0       47.15       57.53      6.06 o 
   0  20   0       41.41       37.44      6.05 o 
   1  20   0        1.39        9.51      4.07 o 
   2  20   0       53.86       61.79      5.39 o 
   3  20   0       30.35       36.66      5.38 o 
   4  20   0        1.73        2.09      4.83 o 
   1  21   0      311.36      366.73     10.01 o 
   2  21   0       15.91       18.70      4.91 o 
   3  21   0      177.68      209.87     10.04 o 
   0  22   0        0.39        6.82     12.06 o 
   1  22   0       17.81       18.28      5.81 o 
 -11   1   1       50.90       53.83     10.96 o 
 -10   1   1      619.22      623.34     29.11 o 
  -9   1   1      209.28      201.53      8.93 o 
  -8   1   1      724.33      726.27     15.60 o 
  -7   1   1      494.67      474.35      9.64 o 
  -6   1   1     1063.08      925.10      9.03 o 
  -5   1   1       46.47       27.09      1.45 o 
  -4   1   1       28.79       40.34      1.83 o 
  -3   1   1      160.77      222.37      3.69 o 
  -2   1   1      840.99      782.95      6.51 o 
  -1   1   1    35795.31    32898.04    707.41 o 
   0   1   1     1148.37     1323.34     21.11 o 
   1   1   1    26083.73    26084.94    277.88 o 
   2   1   1     2477.93     2781.74     22.65 o 
   3   1   1     3178.05     3192.06     23.21 o 
   4   1   1     7297.18     7550.52     52.26 o 
   5   1   1     7504.03     7662.86     54.23 o 
   6   1   1     3853.97     3755.35     44.08 o 
   7   1   1      638.86      646.95     14.09 o 
   8   1   1      133.14      146.97      7.85 o 
   9   1   1       57.67       53.33      6.60 o 
  10   1   1     1222.25     1223.09     45.51 o 
 -11   2   1       84.43       81.73     14.49 o 
 -10   2   1       14.38       17.99      6.34 o 
  -9   2   1      156.30      118.73      8.75 o 
  -8   2   1       67.38       60.64      5.43 o 
  -7   2   1      161.25      179.93      6.28 o 
  -6   2   1       15.66       20.74      1.99 o 
  -5   2   1        2.17        7.48      1.07 o 
  -4   2   1       13.79       46.81      2.08 o 
  -3   2   1     2464.67     2512.32     23.25 o 
  -2   2   1     6020.70     7299.96     61.72 o 
  -1   2   1     2678.49     2903.72     28.04 o 
   0   2   1     7642.86     6461.09     69.46 o 
   1   2   1       97.96      115.18      1.96 o 
   2   2   1     1126.09      884.23      8.39 o 
   3   2   1       82.75       93.27      2.58 o 
   4   2   1     2328.80     2488.18     19.16 o 
   5   2   1      846.37      834.96      9.81 o 
   6   2   1        8.01       11.34      3.80 o 
   7   2   1      114.68      106.25      6.50 o 
   8   2   1      210.38      206.52      8.85 o 
   9   2   1      173.03      174.27      9.21 o 
  10   2   1        0.35       -6.19      6.19 o 
 -11   3   1       25.21       26.51      8.00 o 
 -10   3   1      812.61      836.13     23.49 o 
  -9   3   1       28.10       27.94      6.25 o 
  -8   3   1       43.20       51.39      5.41 o 
  -7   3   1        4.90        1.82      2.71 o 
  -6   3   1       42.37       58.62      2.85 o 
  -5   3   1      100.73      159.20      4.40 o 
  -4   3   1      324.39      386.79      6.12 o 
  -3   3   1     6462.40     6673.36     52.94 o 
  -2   3   1      744.46      768.82      7.73 o 
  -1   3   1     5685.29     4878.22     48.00 o 
   0   3   1     3621.63     4116.76     54.27 o 
   1   3   1    54865.24    56360.97    465.24 o 
   2   3   1      406.58      458.68      5.21 o 
   3   3   1     5509.88     5804.83     40.93 o 
   4   3   1      199.42      173.78      3.45 o 
   5   3   1     1668.41     1673.78     21.16 o 
   6   3   1     1256.57     1313.01     15.54 o 
   7   3   1     3900.16     3750.02     45.57 o 
   8   3   1      257.76      248.15     14.87 o 
   9   3   1       18.82       12.72      5.90 o 
  10   3   1      766.54      733.88     21.47 o 
 -11   4   1      290.57      296.03     14.85 o 
 -10   4   1      151.83      145.49     10.49 o 
  -9   4   1      607.51      650.75     42.10 o 
  -8   4   1       50.22       46.34      6.40 o 
  -7   4   1      337.86      348.13     19.21 o 
  -6   4   1      301.19      275.81      8.45 o 
  -5   4   1      153.33      159.68      3.64 o 
  -4   4   1     6446.64     6796.63     51.14 o 
  -3   4   1      449.11      507.00      5.68 o 
  -2   4   1    13820.94    14779.69    112.80 o 
  -1   4   1        0.14        9.81      2.02 o 
   0   4   1      982.84     1169.10     11.51 o 
   1   4   1    15958.98    16388.75    135.48 o 
   2   4   1     9043.73     9368.41     70.55 o 
   3   4   1     8204.17     8568.32     58.57 o 
   4   4   1      344.71      283.99      3.35 o 
   5   4   1     2102.80     2126.06     22.02 o 
   6   4   1     1415.26     1354.35     16.08 o 
   7   4   1      970.87      959.27     17.79 o 
   8   4   1      318.95      352.43     11.39 o 
   9   4   1      413.93      414.09     15.72 o 
  10   4   1       76.92       89.05      9.73 o 
 -10   5   1      728.25      744.30     23.82 o 
  -9   5   1      211.71      220.20     11.09 o 
  -8   5   1      123.61      140.12     10.79 o 
  -7   5   1       14.16       12.49      2.34 o 
  -6   5   1       95.58      114.91      3.57 o 
  -5   5   1       57.28       74.96      2.75 o 
  -4   5   1     1783.00     2004.22     16.63 o 
  -3   5   1     5315.06     5921.06     35.09 o 
  -2   5   1        2.62        3.05      0.67 o 
  -1   5   1      116.00       77.69      3.15 o 
   0   5   1     5439.83     5928.42     46.30 o 
   1   5   1    10910.04    11243.54     85.78 o 
   2   5   1     1006.89     1117.14      8.31 o 
   3   5   1     5100.05     5259.74     33.04 o 
   4   5   1      758.20      826.23     12.60 o 
   5   5   1      513.28      464.59      6.79 o 
   6   5   1      116.82      123.99      4.69 o 
   7   5   1       55.92       79.82      5.95 o 
   8   5   1      162.18      139.25     14.68 o 
   9   5   1        0.25        1.80      5.75 o 
  10   5   1      191.36      216.06     13.06 o 
 -10   6   1      152.89      127.89     10.39 o 
  -9   6   1     1567.37     1555.75     42.70 o 
  -8   6   1        1.38       -3.02      4.13 o 
  -7   6   1      354.83      380.17      8.02 o 
  -6   6   1       19.64       18.28      2.07 o 
  -5   6   1       87.55       80.06      3.63 o 
  -4   6   1     1731.46     1636.22     13.52 o 
  -3   6   1     1786.64     1966.82     12.82 o 
  -2   6   1      293.95      351.26      3.76 o 
  -1   6   1      484.66      501.72      5.55 o 
   0   6   1     8510.15     9159.84     65.86 o 
   1   6   1    11789.53    11712.91     73.83 o 
   2   6   1    29735.40    31996.17    171.71 o 
   3   6   1        7.68        6.95      0.86 o 
   4   6   1     2277.52     2451.67     20.23 o 
   5   6   1     2110.27     2184.25     19.16 o 
   6   6   1      830.14      798.97     11.80 o 
   7   6   1      675.45      715.03     15.16 o 
   8   6   1      703.19      713.48     34.80 o 
   9   6   1      941.80      963.33     26.06 o 
  10   6   1       46.74       44.72     12.42 o 
 -10   7   1       55.82       53.48      8.45 o 
  -9   7   1        7.41       15.69      6.25 o 
  -8   7   1       73.25       65.49      7.00 o 
  -7   7   1       64.79       59.90      4.54 o 
  -6   7   1       37.56       37.00      2.94 o 
  -5   7   1      242.90      249.78      4.66 o 
  -4   7   1     2549.18     2751.38     19.35 o 
  -3   7   1       69.29       78.70      2.03 o 
  -2   7   1       35.69       39.81      1.51 o 
  -1   7   1      465.42      380.30      4.63 o 
   0   7   1      376.58      418.66      4.15 o 
   1   7   1     5327.15     5326.70     30.70 o 
   2   7   1       10.49       10.78      1.19 o 
   3   7   1        1.08        6.51      1.26 o 
   4   7   1       43.80       62.35      2.55 o 
   5   7   1       51.67       51.96      3.18 o 
   6   7   1        0.78        0.47      2.74 o 
   7   7   1       64.52       64.16      5.71 o 
   8   7   1       20.20       22.48      6.03 o 
   9   7   1       14.10       13.39      6.74 o 
 -10   8   1        7.16        4.06      6.48 o 
  -9   8   1     1031.16     1011.89     46.97 o 
  -8   8   1      190.01      174.69      9.84 o 
  -7   8   1       38.31       50.31      3.93 o 
  -6   8   1      221.70      245.13      5.85 o 
  -5   8   1       88.62       81.07      3.00 o 
  -4   8   1     1469.87     1539.60     12.76 o 
  -3   8   1      253.98      238.82      3.49 o 
  -2   8   1     5678.47     5450.15     33.26 o 
  -1   8   1     2190.46     2302.19     16.39 o 
   0   8   1     4040.85     3600.96     21.84 o 
   1   8   1     2218.07     2135.69     14.58 o 
   2   8   1     2058.57     1719.30     11.82 o 
   3   8   1     1608.20     1490.84     11.74 o 
   4   8   1     2968.48     3028.45     25.86 o 
   5   8   1     1966.06     1876.13     17.89 o 
   6   8   1      133.13      160.66      5.08 o 
   7   8   1      363.77      380.92      9.71 o 
   8   8   1      267.40      259.75     18.41 o 
   9   8   1      421.42      446.95     16.66 o 
 -10   9   1        0.77       -0.74      6.47 o 
  -9   9   1      118.80       88.24      8.62 o 
  -8   9   1       69.40       76.31      6.47 o 
  -7   9   1       24.86       17.14      3.08 o 
  -6   9   1      162.94      202.02      5.33 o 
  -5   9   1       38.73       49.95      2.78 o 
  -4   9   1      116.25      131.22      3.35 o 
  -3   9   1      402.04      412.85      4.64 o 
  -2   9   1     1912.71     1768.23     12.35 o 
  -1   9   1     1570.81     1720.71     13.28 o 
   0   9   1     4957.07     5363.39     31.61 o 
   1   9   1      526.64      637.40      6.39 o 
   2   9   1     1459.89     1470.75     11.12 o 
   3   9   1      271.98      219.04      3.40 o 
   4   9   1     1442.96     1412.77     15.53 o 
   5   9   1      226.81      236.33      5.48 o 
   6   9   1       56.20       66.46      3.90 o 
   7   9   1        2.51        1.80      3.31 o 
   8   9   1      284.98      324.21     13.52 o 
   9   9   1       31.79       33.76      7.56 o 
 -10  10   1       11.18       12.19      6.91 o 
  -9  10   1      134.72      142.78      9.04 o 
  -8  10   1       25.32       28.31      4.32 o 
  -7  10   1      614.90      590.09      9.63 o 
  -6  10   1      776.70      766.46      9.85 o 
  -5  10   1      851.78      798.21      9.60 o 
  -4  10   1      469.58      467.49      6.28 o 
  -3  10   1       54.88       48.59      1.93 o 
  -2  10   1     1763.73     1548.59     14.08 o 
  -1  10   1      547.85      634.76      6.89 o 
   0  10   1    10043.42    10129.72     57.37 o 
   1  10   1      635.76      546.66      7.01 o 
   2  10   1     3765.89     3707.37     27.30 o 
   3  10   1      712.50      662.28      7.60 o 
   4  10   1      280.61      278.81      5.40 o 
   5  10   1     1871.20     1838.83     17.86 o 
   6  10   1      965.02      889.81     12.45 o 
   7  10   1      231.39      228.05      8.16 o 
   8  10   1        1.79        2.40      5.59 o 
   9  10   1      175.35      158.06     11.39 o 
  -9  11   1       72.27       81.40      9.31 o 
  -8  11   1       38.73       31.31      4.46 o 
  -7  11   1       66.70       63.99      4.55 o 
  -6  11   1       33.05       19.62      2.95 o 
  -5  11   1      521.40      523.55      8.36 o 
  -4  11   1      706.26      693.12     13.27 o 
  -3  11   1      585.07      602.85      7.12 o 
  -2  11   1     1073.35     1019.89      9.30 o 
  -1  11   1     2932.63     2771.84     32.47 o 
   0  11   1      394.92      381.70      4.83 o 
   1  11   1        7.35        8.97      1.49 o 
   2  11   1     1745.69     1705.79     13.21 o 
   3  11   1      124.20      125.24      3.51 o 
   4  11   1     1034.74     1105.60     12.89 o 
   5  11   1      614.45      604.98      9.78 o 
   6  11   1      752.76      698.95     13.36 o 
   7  11   1      139.13      125.34      7.00 o 
   8  11   1      277.40      314.98     11.70 o 
   9  11   1        0.21        4.72      6.83 o 
  -9  12   1      236.24      246.43     14.26 o 
  -8  12   1       13.13       11.81      4.12 o 
  -7  12   1      458.57      443.83      9.46 o 
  -6  12   1      379.14      369.32      7.64 o 
  -5  12   1       72.65       87.28      4.09 o 
  -4  12   1      920.72      858.97     11.10 o 
  -3  12   1      109.71      101.03      3.19 o 
  -2  12   1     1293.01     1260.36     11.58 o 
  -1  12   1      169.72      143.55      3.54 o 
   0  12   1     4507.68     4687.28     30.50 o 
   1  12   1     1154.28     1177.63     10.97 o 
   2  12   1      469.17      430.89      6.01 o 
   3  12   1      310.81      301.29      6.60 o 
   4  12   1      352.98      336.17      7.55 o 
   5  12   1      411.30      376.36      8.83 o 
   6  12   1      170.55      175.28      6.74 o 
   7  12   1        8.51        2.67      5.26 o 
   8  12   1       17.75       21.30      7.11 o 
  -9  13   1        6.26        4.10     13.90 o 
  -8  13   1      135.03      105.35      7.05 o 
  -7  13   1      177.54      170.41      7.17 o 
  -6  13   1      300.60      281.49      7.69 o 
  -5  13   1       87.95       95.04      4.83 o 
  -4  13   1      299.13      341.34      7.61 o 
  -3  13   1      123.31      104.34      4.52 o 
  -2  13   1        1.05        0.28      1.57 o 
  -1  13   1     2426.74     2388.94     18.74 o 
   0  13   1      803.93      875.64      9.35 o 
   1  13   1     1908.61     1995.06     17.32 o 
   2  13   1      113.94      114.10      3.72 o 
   3  13   1     1936.17     1920.18     18.84 o 
   4  13   1      698.66      664.78     10.77 o 
   5  13   1     1005.85     1006.02     15.29 o 
   6  13   1      331.95      343.30      9.29 o 
   7  13   1       84.56       77.75      7.33 o 
   8  13   1      185.92      207.02     12.45 o 
  -8  14   1      127.46      126.38      7.67 o 
  -7  14   1        9.61       17.56      4.23 o 
  -6  14   1      547.84      490.19     10.22 o 
  -5  14   1       35.67       26.43      3.72 o 
  -4  14   1       85.69       87.41      4.67 o 
  -3  14   1      152.78      153.49      7.01 o 
  -2  14   1        4.68        3.97      2.23 o 
  -1  14   1      155.86      160.71      4.21 o 
   0  14   1      906.18      892.51     10.34 o 
   1  14   1       25.91       17.57      2.42 o 
   2  14   1        6.77        2.72      2.15 o 
   3  14   1       19.54       18.37      2.96 o 
   4  14   1        2.59        0.83      2.77 o 
   5  14   1       96.34       97.37      5.73 o 
   6  14   1        0.38        0.02      3.57 o 
   7  14   1        4.10       -3.74      4.64 o 
   8  14   1       73.67       87.50     11.82 o 
  -8  15   1      281.98      303.26     11.16 o 
  -7  15   1        2.88        3.18      4.17 o 
  -6  15   1       55.29       58.22      5.66 o 
  -5  15   1      389.88      349.42      8.68 o 
  -4  15   1      613.35      609.22     11.89 o 
  -3  15   1     2839.27     2863.25     28.10 o 
  -2  15   1      127.48      126.52      4.33 o 
  -1  15   1     1459.42     1439.07     14.43 o 
   0  15   1      275.70      317.74      6.19 o 
   1  15   1      780.13      745.26      9.60 o 
   2  15   1        8.08       19.16      3.01 o 
   3  15   1     1558.95     1670.02     20.81 o 
   4  15   1      940.15      986.52     14.31 o 
   5  15   1       38.93       39.04      4.74 o 
   6  15   1      237.64      258.40      8.72 o 
   7  15   1       72.67       76.43      9.24 o 
  -7  16   1        0.84        0.06      4.17 o 
  -6  16   1       45.30       41.83      5.21 o 
  -5  16   1        4.52        1.80      3.45 o 
  -4  16   1       20.28       18.09      3.67 o 
  -3  16   1       36.31       50.70      4.36 o 
  -2  16   1       52.00       42.01      3.61 o 
  -1  16   1       52.64       50.24      3.36 o 
   0  16   1       13.62        9.06      2.76 o 
   1  16   1      215.10      258.76      5.95 o 
   2  16   1        0.70       -0.41      2.86 o 
   3  16   1        5.41        3.49      3.26 o 
   4  16   1      105.07      102.73      5.55 o 
   5  16   1       22.76       21.93      4.42 o 
   6  16   1        0.04        2.65      4.11 o 
   7  16   1       54.08       47.50      8.58 o 
  -7  17   1      143.55      126.17     10.26 o 
  -6  17   1       20.65       16.41      4.36 o 
  -5  17   1      295.16      298.70      8.81 o 
  -4  17   1       27.75       17.40      3.86 o 
  -3  17   1     1077.83     1061.21     15.26 o 
  -2  17   1       41.62       39.03      4.08 o 
  -1  17   1      273.23      316.56      6.74 o 
   0  17   1        0.63       -0.56      2.37 o 
   1  17   1     1043.45     1074.49     15.63 o 
   2  17   1      277.32      310.95      7.56 o 
   3  17   1      951.16      991.61     16.34 o 
   4  17   1      208.89      218.25      7.49 o 
   5  17   1        5.57        3.19      4.00 o 
   6  17   1        1.89        1.79      6.54 o 
  -6  18   1       22.35       18.76      4.97 o 
  -5  18   1       30.51       28.59      5.17 o 
  -4  18   1       53.09       32.56      4.68 o 
  -3  18   1        0.51        3.21      3.39 o 
  -2  18   1       32.11       36.69      4.38 o 
  -1  18   1       71.06       52.69      3.81 o 
   0  18   1       33.00       20.12      3.16 o 
   1  18   1        0.24        4.64      3.04 o 
   2  18   1      323.53      334.19      8.92 o 
   3  18   1      111.53      132.97      6.27 o 
   4  18   1      252.02      254.04      8.25 o 
   5  18   1       31.34       52.03      6.38 o 
   6  18   1      186.91      214.86     13.82 o 
  -6  19   1       43.95       35.45     11.67 o 
  -5  19   1       60.58       58.38      6.04 o 
  -4  19   1       62.43       62.76      5.61 o 
  -3  19   1      284.53      246.44      8.14 o 
  -2  19   1       79.52       80.84      5.55 o 
  -1  19   1      300.70      308.80      7.33 o 
   0  19   1       18.01       16.52      3.22 o 
   1  19   1      355.91      360.93      9.00 o 
   2  19   1        2.34       -3.59      3.59 o 
   3  19   1      138.63      140.69      6.76 o 
   4  19   1       23.71       17.16      4.94 o 
   5  19   1       27.75       36.00      6.18 o 
  -5  20   1       86.66       92.67      8.14 o 
  -4  20   1      115.47      123.65      7.47 o 
  -3  20   1        1.18        5.23      4.08 o 
  -2  20   1      333.58      329.64      9.21 o 
  -1  20   1        0.46        0.32      3.76 o 
   0  20   1      291.97      297.53      8.45 o 
   1  20   1       70.39       89.94      5.96 o 
   2  20   1      310.55      322.87      9.28 o 
   3  20   1       55.38       77.37      6.58 o 
   4  20   1      113.62       81.63      6.92 o 
  -4  21   1       10.34        4.72     12.98 o 
  -3  21   1       29.19       27.06      5.38 o 
  -2  21   1      117.10      143.92      7.89 o 
  -1  21   1      117.78      117.30      7.11 o 
   0  21   1        0.86        2.23      4.21 o 
   1  21   1      160.58      160.09      7.83 o 
   2  21   1        0.10        5.08      4.70 o 
   3  21   1      118.24      120.53      7.75 o 
  -2  22   1      341.74      399.10     16.42 o 
  -1  22   1        1.93       -1.07      5.13 o 
   0  22   1      349.79      336.14     13.08 o 
   1  22   1       37.91       28.96      7.83 o 
 -11   0   2      446.15      498.75     30.94 o 
 -10   0   2      207.05      206.37     20.19 o 
  -9   0   2     2764.33     2599.05     68.05 o 
  -8   0   2      301.03      248.49     12.17 o 
  -7   0   2     4714.43     4598.78     72.59 o 
  -6   0   2     2274.88     2206.24     78.98 o 
  -5   0   2      745.62      645.48      8.36 o 
  -4   0   2      862.68      873.50     11.74 o 
  -3   0   2     3221.93     3041.87     29.71 o 
  -2   0   2     6763.01     5471.00     51.59 o 
   0   0   2      150.99       -2.43      2.43 o 
   1   0   2       16.11       52.86      2.39 o 
   2   0   2      186.29      110.51      3.79 o 
   3   0   2      784.13      797.40     12.22 o 
   4   0   2     7048.36     7103.08     70.42 o 
   5   0   2     1056.11     1043.28     17.81 o 
   6   0   2      510.70      429.16     15.38 o 
   7   0   2       18.58       20.38      7.60 o 
   8   0   2       11.39       -1.65      5.86 o 
   9   0   2      232.94      257.84     21.44 o 
  10   0   2        4.12       -2.03     11.67 o 
 -11   1   2        0.76        0.42      8.16 o 
 -10   1   2       89.76       90.53     10.94 o 
  -9   1   2      182.36      200.65     10.06 o 
  -8   1   2       23.85       36.44      7.04 o 
  -7   1   2       26.81       27.35      5.31 o 
  -6   1   2     1069.60     1156.82     13.91 o 
  -5   1   2       29.30       49.52      1.55 o 
  -4   1   2      971.33      965.20      6.79 o 
  -3   1   2     1164.73      944.71      6.91 o 
  -2   1   2     3514.53     3932.61     37.27 o 
  -1   1   2       48.15        8.43      1.83 o 
   0   1   2      922.32     1020.00     11.83 o 
   1   1   2     1414.24     1358.84     12.97 o 
   2   1   2      204.14      147.39      2.97 o 
   3   1   2       27.52       21.12      1.67 o 
   4   1   2      513.08      602.00      7.41 o 
   5   1   2      260.60      250.17      5.69 o 
   6   1   2       12.24        6.09      3.15 o 
   7   1   2       36.53       47.25      5.29 o 
   8   1   2       14.44       10.63      4.92 o 
   9   1   2        1.68        6.87      5.18 o 
  10   1   2       19.68       24.04     11.79 o 
 -11   2   2      681.68      633.75     24.61 o 
 -10   2   2       45.54       41.97      7.15 o 
  -9   2   2     3431.03     3389.90     71.82 o 
  -8   2   2       29.88       18.06      4.24 o 
  -7   2   2     3637.16     3666.61     42.50 o 
  -6   2   2      145.75      160.06      3.70 o 
  -5   2   2       16.50        7.16      1.58 o 
  -4   2   2      900.26     1064.62      8.62 o 
  -3   2   2     6399.15     6594.09     51.36 o 
  -2   2   2     7605.14     7463.74     62.29 o 
  -1   2   2        3.37       10.00      0.72 o 
   0   2   2    22010.39    22473.74    207.01 o 
   1   2   2     2180.43     2124.84     17.74 o 
   2   2   2      447.60      506.59      5.55 o 
   3   2   2       22.12       23.02      1.49 o 
   4   2   2     1170.67     1225.21     12.48 o 
   5   2   2     4016.77     4001.52     36.02 o 
   6   2   2      405.14      433.57     16.09 o 
   7   2   2      311.56      329.21     10.53 o 
   8   2   2      112.83      113.23      7.61 o 
   9   2   2      427.45      409.17     22.05 o 
  10   2   2       78.25       89.25     10.27 o 
 -11   3   2        5.96       -0.07      7.80 o 
 -10   3   2      288.73      307.52     13.21 o 
  -9   3   2        0.67        3.61      5.02 o 
  -8   3   2      720.09      720.33     17.28 o 
  -7   3   2      126.10      123.75      5.20 o 
  -6   3   2      924.51      872.95     11.72 o 
  -5   3   2      901.02      857.03     10.93 o 
  -4   3   2      401.62      435.14      5.29 o 
  -3   3   2       52.89       76.37      1.88 o 
  -2   3   2     6427.00     6836.76     64.10 o 
  -1   3   2      524.17      399.45      5.86 o 
   0   3   2      491.97      462.37     10.76 o 
   1   3   2     4541.71     4992.04     36.31 o 
   2   3   2        0.87        1.89      0.77 o 
   3   3   2     1254.17     1358.55     12.68 o 
   4   3   2      335.02      312.89      4.26 o 
   5   3   2      195.52      212.47      6.28 o 
   6   3   2      301.81      317.06      9.58 o 
   7   3   2        6.15        4.15      3.96 o 
   8   3   2       78.69       79.51      6.80 o 
   9   3   2        5.90        4.97      5.15 o 
 -11   4   2      290.64      309.75     14.53 o 
 -10   4   2        0.68        1.54      6.37 o 
  -9   4   2     1737.54     1646.17     37.47 o 
  -8   4   2       11.18       17.20      4.04 o 
  -7   4   2      398.68      394.27      7.02 o 
  -6   4   2      106.28      109.21      3.22 o 
  -5   4   2      296.69      216.40      4.12 o 
  -4   4   2     1737.93     1630.88     12.97 o 
  -3   4   2     6016.62     6067.28     34.24 o 
  -2   4   2    11335.28    12184.76    101.04 o 
  -1   4   2     1361.32     1515.21     16.79 o 
   0   4   2        6.12       18.86      1.08 o 
   1   4   2        0.27        3.34      0.92 o 
   2   4   2    10104.06    10765.92     68.36 o 
   3   4   2      675.38      739.94      8.70 o 
   4   4   2      113.94      129.89      3.37 o 
   5   4   2      487.36      494.96      8.44 o 
   6   4   2      863.49      901.36     12.74 o 
   7   4   2       22.42       14.82      4.45 o 
   8   4   2       42.06       47.13      6.10 o 
   9   4   2      104.15      120.85     11.67 o 
 -11   5   2        8.53        5.94      6.82 o 
 -10   5   2     1956.71     1862.03     34.61 o 
  -9   5   2       33.40       38.60      6.56 o 
  -8   5   2     5537.28     5416.75     67.60 o 
  -7   5   2       15.58       10.65      2.41 o 
  -6   5   2      977.72      868.08      9.15 o 
  -5   5   2       66.38       56.67      2.18 o 
  -4   5   2     6891.70     7211.16     47.69 o 
  -3   5   2    10210.11    10105.13     55.92 o 
  -2   5   2      722.08      691.57      5.94 o 
  -1   5   2      890.50     1203.51     11.37 o 
   0   5   2      634.15      740.15      7.81 o 
   1   5   2    21073.71    21930.80    135.77 o 
   2   5   2      681.20      879.20      7.29 o 
   3   5   2      663.45      638.58      6.12 o 
   4   5   2     1375.93     1365.39     12.04 o 
   5   5   2       68.27       51.04      3.52 o 
   6   5   2     2114.30     2026.84     31.63 o 
   7   5   2      123.92      147.58      8.53 o 
   8   5   2     1550.15     1473.90     25.27 o 
   9   5   2       27.77       37.66      7.63 o 
 -11   6   2       14.77       16.58      7.75 o 
 -10   6   2        3.40        5.17      6.04 o 
  -9   6   2      441.01      408.71     14.08 o 
  -8   6   2        7.33       15.81      4.41 o 
  -7   6   2        0.92        2.12      2.69 o 
  -6   6   2       22.62       26.06      2.37 o 
  -5   6   2       79.53      108.48      3.02 o 
  -4   6   2     1258.98     1315.62      9.43 o 
  -3   6   2       78.42       41.14      1.39 o 
  -2   6   2      122.54      131.21      2.38 o 
  -1   6   2      149.63      170.62      2.68 o 
   0   6   2     2623.30     2908.27     21.42 o 
   1   6   2      286.57      449.85      4.35 o 
   2   6   2      523.51      536.02      4.82 o 
   3   6   2       47.14       54.90      1.70 o 
   4   6   2      830.65      918.19      9.32 o 
   5   6   2        0.77        2.37      2.16 o 
   6   6   2       14.27       19.16      3.18 o 
   7   6   2       20.93       18.38      4.50 o 
   8   6   2       46.41       35.96      7.47 o 
   9   6   2        0.94        0.30      6.25 o 
 -10   7   2     1319.39     1268.88     27.60 o 
  -9   7   2      141.00      141.10      9.44 o 
  -8   7   2     1508.92     1583.93     21.40 o 
  -7   7   2       25.69       22.43      2.86 o 
  -6   7   2      606.96      555.20      7.88 o 
  -5   7   2     2523.73     2608.13     20.13 o 
  -4   7   2     5447.20     5438.14     33.60 o 
  -3   7   2      395.52      421.34      4.57 o 
  -2   7   2       37.08       18.02      1.28 o 
  -1   7   2     2160.81     2560.35     17.64 o 
   0   7   2      185.35      168.15      2.71 o 
   1   7   2    11598.14    12430.97     71.46 o 
   2   7   2      399.78      435.04      7.03 o 
   3   7   2     2384.38     2579.24     15.75 o 
   4   7   2     1265.15     1197.46     12.20 o 
   5   7   2      143.25      162.43      4.54 o 
   6   7   2      155.73      193.92      6.30 o 
   7   7   2      458.70      465.17     12.67 o 
   8   7   2      713.79      677.43     19.29 o 
   9   7   2       13.42        9.54      6.87 o 
 -10   8   2       14.16       13.32      6.66 o 
  -9   8   2       12.99       23.29      6.47 o 
  -8   8   2        0.02        0.28      3.28 o 
  -7   8   2      567.44      524.87      8.35 o 
  -6   8   2       17.83       16.21      2.23 o 
  -5   8   2     1071.50     1079.16     10.97 o 
  -4   8   2      289.97      297.51      4.17 o 
  -3   8   2       18.67        7.49      1.13 o 
  -2   8   2      215.39      169.98      3.21 o 
  -1   8   2     1316.77     1369.56     10.14 o 
   0   8   2      336.85      272.33      3.68 o 
   1   8   2      771.50      839.59      6.90 o 
   2   8   2      490.57      555.49      5.70 o 
   3   8   2        0.26        3.88      1.18 o 
   4   8   2      185.78      161.34      4.49 o 
   5   8   2      128.73       96.94      3.77 o 
   6   8   2      666.98      622.55     14.82 o 
   7   8   2      165.62      150.14     12.09 o 
   8   8   2        8.60        7.36      6.52 o 
   9   8   2      211.64      239.35     13.89 o 
 -10   9   2      363.08      365.61     13.27 o 
  -9   9   2        7.27        4.58      4.69 o 
  -8   9   2     1521.85     1512.28     18.10 o 
  -7   9   2        1.29        3.28      2.33 o 
  -6   9   2      462.05      446.17      7.09 o 
  -5   9   2      157.55      128.14      3.76 o 
  -4   9   2     1222.49     1202.13     10.30 o 
  -3   9   2     2661.44     2728.94     17.68 o 
  -2   9   2       20.21       12.53      1.33 o 
  -1   9   2     2319.58     2302.36     21.40 o 
   0   9   2     1173.46     1187.35      9.54 o 
   1   9   2     7642.78     7912.24     60.46 o 
   2   9   2      576.09      617.71      5.85 o 
   3   9   2     2177.34     2090.50     22.05 o 
   4   9   2      993.03     1003.38     12.76 o 
   5   9   2       98.38      115.19      4.45 o 
   6   9   2      585.47      578.95     10.84 o 
   7   9   2      165.00      152.04      6.98 o 
   8   9   2      170.32      171.51     15.91 o 
   9   9   2        1.72        4.82      6.74 o 
 -10  10   2       22.02       18.49      7.18 o 
  -9  10   2      120.76      105.73     12.84 o 
  -8  10   2       43.16       42.22      4.17 o 
  -7  10   2     1144.36     1131.84     12.88 o 
  -6  10   2       79.32       83.51      3.70 o 
  -5  10   2     1465.13     1468.50     15.55 o 
  -4  10   2       56.58       56.13      2.78 o 
  -3  10   2        2.68        1.40      1.25 o 
  -2  10   2      716.70      829.18      8.30 o 
  -1  10   2      513.03      516.79      5.79 o 
   0  10   2     1228.57     1293.85     10.47 o 
   1  10   2      131.41      112.97      2.69 o 
   2  10   2      348.39      380.52      4.48 o 
   3  10   2      629.52      620.27      8.27 o 
   4  10   2      513.43      528.34      7.60 o 
   5  10   2      214.00      243.49      5.87 o 
   6  10   2        0.36       -3.24      3.82 o 
   7  10   2      186.57      163.49      7.41 o 
   8  10   2       27.73       14.02      6.32 o 
 -10  11   2      123.98      143.06     11.47 o 
  -9  11   2       36.10       45.20      8.06 o 
  -8  11   2     1101.25     1068.65     15.20 o 
  -7  11   2      111.37      111.70      4.97 o 
  -6  11   2      746.55      746.62     11.28 o 
  -5  11   2     1359.45     1355.06     14.60 o 
  -4  11   2        1.76        1.27      1.80 o 
  -3  11   2      495.64      490.02      6.00 o 
  -2  11   2      472.33      574.31      6.90 o 
  -1  11   2     6535.79     6703.87     41.25 o 
   0  11   2      420.84      508.86      6.44 o 
   1  11   2     3712.91     3810.14     26.52 o 
   2  11   2        4.26        5.19      1.44 o 
   3  11   2     1248.12     1236.32     12.68 o 
   4  11   2     1294.97     1370.52     14.60 o 
   5  11   2     1920.59     1775.24     19.31 o 
   6  11   2      643.70      609.57     14.29 o 
   7  11   2        5.30        0.50      4.54 o 
   8  11   2        5.89        7.03     11.54 o 
  -9  12   2      107.70      123.31      9.52 o 
  -8  12   2       58.80       54.32      5.83 o 
  -7  12   2     1692.55     1651.99     18.22 o 
  -6  12   2      379.80      376.25      7.63 o 
  -5  12   2        7.04       18.29      2.81 o 
  -4  12   2      376.34      367.76      6.83 o 
  -3  12   2       50.68       56.97      2.71 o 
  -2  12   2     1096.65     1063.41     10.46 o 
  -1  12   2      562.45      527.39      6.34 o 
   0  12   2      871.32      856.90      8.82 o 
   1  12   2      513.05      507.52      6.60 o 
   2  12   2      232.25      198.48      3.83 o 
   3  12   2      421.02      389.22      6.68 o 
   4  12   2      975.58     1029.82     17.72 o 
   5  12   2      872.42      827.16     15.36 o 
   6  12   2       38.96       32.29      5.41 o 
   7  12   2      139.08      150.36      9.88 o 
   8  12   2        0.36        8.26     12.06 o 
  -9  13   2        9.59        6.78      6.59 o 
  -8  13   2       81.34       66.91      5.73 o 
  -7  13   2       39.71       50.73      4.57 o 
  -6  13   2       70.57       51.19      3.97 o 
  -5  13   2      439.27      420.03      8.67 o 
  -4  13   2       38.62       33.61      3.37 o 
  -3  13   2       60.20       64.31      3.47 o 
  -2  13   2       37.21       49.37      2.55 o 
  -1  13   2      596.02      548.35      7.16 o 
   0  13   2      300.80      357.62      6.10 o 
   1  13   2     1816.25     1734.91     14.86 o 
   2  13   2       78.18       70.85      3.22 o 
   3  13   2      747.90      736.17     10.36 o 
   4  13   2      155.72      151.73      5.15 o 
   5  13   2      631.37      684.70     12.46 o 
   6  13   2       50.32       50.90      7.77 o 
   7  13   2       50.75       49.36      6.70 o 
   8  13   2        2.04        1.36      6.71 o 
  -9  14   2      406.34      440.24     18.41 o 
  -8  14   2       35.51       21.43      4.86 o 
  -7  14   2      772.58      824.15     13.63 o 
  -6  14   2        1.50       -0.20      3.10 o 
  -5  14   2     1682.33     1647.59     26.33 o 
  -4  14   2     1572.47     1553.58     18.77 o 
  -3  14   2      411.40      423.72      8.32 o 
  -2  14   2     1354.24     1276.20     11.85 o 
  -1  14   2       56.17       66.45      2.97 o 
   0  14   2     2919.56     2820.57     21.83 o 
   1  14   2      246.88      212.60      4.85 o 
   2  14   2     2419.69     2355.77     23.57 o 
   3  14   2     1721.78     1655.89     17.62 o 
   4  14   2     1126.38     1111.46     15.13 o 
   5  14   2      587.75      569.04     12.87 o 
   6  14   2       60.26       59.31      7.82 o 
   7  14   2      146.24      136.97      9.12 o 
  -8  15   2        5.05       10.72      4.51 o 
  -7  15   2        0.06        0.16      3.60 o 
  -6  15   2      135.45      155.52      6.51 o 
  -5  15   2        0.68       -2.58      3.00 o 
  -4  15   2       86.12       94.80      5.05 o 
  -3  15   2      198.72      212.43      6.46 o 
  -2  15   2        4.73        6.75      2.27 o 
  -1  15   2     1272.48     1167.08     12.64 o 
   0  15   2        9.11        9.31      2.22 o 
   1  15   2      467.11      446.41      7.08 o 
   2  15   2       52.74       39.18      3.72 o 
   3  15   2      107.25      101.38      4.73 o 
   4  15   2       16.76       16.75      3.96 o 
   5  15   2       52.60       49.68      5.30 o 
   6  15   2       34.52       49.13      6.68 o 
   7  15   2       13.66       18.09      6.78 o 
  -8  16   2       18.26       37.41      6.20 o 
  -7  16   2       61.44       69.33      5.68 o 
  -6  16   2       66.59       56.15      5.18 o 
  -5  16   2      111.06      132.28      6.92 o 
  -4  16   2     1240.55     1233.75     16.55 o 
  -3  16   2        5.57        4.30      3.06 o 
  -2  16   2      259.94      240.82      5.90 o 
  -1  16   2       10.00        7.73      2.67 o 
   0  16   2     1074.79     1009.02     11.82 o 
   1  16   2        0.64        4.95      2.51 o 
   2  16   2     1952.28     1962.32     20.28 o 
   3  16   2       58.24       56.52      4.70 o 
   4  16   2      389.06      348.87      9.58 o 
   5  16   2      120.54      116.75      6.58 o 
   6  16   2       86.60       99.51      8.34 o 
  -7  17   2       31.02       51.19      6.79 o 
  -6  17   2       41.36       43.30      5.09 o 
  -5  17   2       10.85       12.22      3.87 o 
  -4  17   2        5.57        2.32      3.35 o 
  -3  17   2        4.32       -0.75      3.21 o 
  -2  17   2      188.04      166.12      5.59 o 
  -1  17   2       89.09       64.87      4.04 o 
   0  17   2       15.00       12.64      2.78 o 
   1  17   2      111.58      116.01      5.08 o 
   2  17   2        2.30        1.88      3.04 o 
   3  17   2        0.23       -1.67      3.31 o 
   4  17   2      124.04      111.29      8.66 o 
   5  17   2        3.21        7.37      4.72 o 
   6  17   2       18.30       20.59      5.96 o 
  -7  18   2       88.18       91.72      9.51 o 
  -6  18   2       10.09       -2.57      4.45 o 
  -5  18   2       48.96       37.89      4.69 o 
  -4  18   2      329.82      338.77      9.19 o 
  -3  18   2       24.29       11.93      3.77 o 
  -2  18   2      496.37      485.18     14.00 o 
  -1  18   2        7.16        7.21      3.06 o 
   0  18   2      324.31      321.27      7.05 o 
   1  18   2      158.20      137.99      5.92 o 
   2  18   2      974.33      961.75     14.76 o 
   3  18   2       39.73       45.64      4.98 o 
   4  18   2      390.75      338.86     10.15 o 
   5  18   2       36.16       30.18      5.59 o 
  -6  19   2       98.91      100.79      7.36 o 
  -5  19   2        6.55        5.01      4.63 o 
  -4  19   2       78.79       97.09      6.92 o 
  -3  19   2       74.24       57.41      5.20 o 
  -2  19   2       37.84       37.47      4.63 o 
  -1  19   2       14.63       22.46      3.66 o 
   0  19   2        0.91       -2.91      2.91 o 
   1  19   2       97.02       84.46      6.94 o 
   2  19   2       20.89       16.91      4.24 o 
   3  19   2      100.45       85.68      6.03 o 
   4  19   2        6.63        0.65      5.05 o 
  -5  20   2        0.96       -4.33      4.33 o 
  -4  20   2      173.83      180.90      8.36 o 
  -3  20   2       32.55       26.58      4.65 o 
  -2  20   2      131.70      145.58      6.87 o 
  -1  20   2       12.69        7.11      3.62 o 
   0  20   2     1037.62     1047.94     15.47 o 
   1  20   2      121.04      118.18      6.90 o 
   2  20   2      297.39      318.02      9.37 o 
   3  20   2       51.58       56.87      6.08 o 
  -4  21   2        5.13        6.95      4.93 o 
  -3  21   2      196.43      152.11      8.06 o 
  -2  21   2        0.94        0.36      4.38 o 
  -1  21   2      354.44      350.29     10.52 o 
   0  21   2       12.19       22.38      4.95 o 
   1  21   2      133.31      128.28      9.35 o 
   2  21   2        6.47       11.72      5.01 o 
  -2  22   2       41.96       47.54      6.76 o 
  -1  22   2       18.84       19.93      5.70 o 
   0  22   2       77.64       77.97      8.45 o 
 -11   1   3       15.62       11.17      7.96 o 
 -10   1   3      224.25      228.88     14.05 o 
  -9   1   3        0.60        6.15      4.67 o 
  -8   1   3     4387.80     4227.35     39.26 o 
  -7   1   3     3678.13     3664.79     31.26 o 
  -6   1   3     6328.51     6249.56     40.14 o 
  -5   1   3      634.59      557.16      4.33 o 
  -4   1   3       90.54      155.80      2.12 o 
  -3   1   3     7918.38     7610.30     58.27 o 
  -2   1   3    16514.87    17412.03    160.15 o 
  -1   1   3    18921.44    18619.21    198.75 o 
   0   1   3      164.48      122.44      2.58 o 
   1   1   3     2936.13     2789.38     23.16 o 
   2   1   3      955.38      976.81      8.84 o 
   3   1   3    10801.88    11067.28     75.45 o 
   4   1   3       66.66       60.08      3.11 o 
   5   1   3     2112.71     2042.13     31.06 o 
   6   1   3     1292.84     1275.86     21.06 o 
   7   1   3      351.57      359.59     11.30 o 
   8   1   3       12.45       14.35      5.28 o 
   9   1   3       14.36        8.21      5.45 o 
 -11   2   3      127.23      107.81     18.55 o 
 -10   2   3       13.96        8.46      5.44 o 
  -9   2   3       43.14       25.17      5.81 o 
  -8   2   3       24.59       25.20      3.65 o 
  -7   2   3      913.02      928.88     11.68 o 
  -6   2   3     1273.21     1326.14     10.94 o 
  -5   2   3      171.84      143.92      2.57 o 
  -4   2   3     1749.87     1619.60     11.92 o 
  -3   2   3      474.45      400.41      5.69 o 
  -2   2   3     6515.92     5581.73     61.94 o 
  -1   2   3     3283.11     3495.64     27.82 o 
   1   2   3       42.06       23.80      1.64 o 
   2   2   3      614.80      530.34      5.82 o 
   3   2   3      112.21      137.03      3.09 o 
   4   2   3      548.48      544.15     10.84 o 
   5   2   3        1.20       12.69      2.48 o 
   6   2   3       90.10       89.06      6.72 o 
   7   2   3      129.56      146.58      7.87 o 
   8   2   3      423.99      448.21     21.02 o 
   9   2   3       20.19       21.85      6.31 o 
 -11   3   3       84.24       70.83     10.89 o 
 -10   3   3      654.22      679.40     18.52 o 
  -9   3   3       30.20       35.96      5.86 o 
  -8   3   3     1348.04     1277.68     17.92 o 
  -7   3   3     2976.84     2863.25     25.28 o 
  -6   3   3     1426.87     1352.61     11.27 o 
  -5   3   3     1042.82      945.41      8.79 o 
  -4   3   3      217.29      312.23      3.29 o 
  -3   3   3    13347.34    14172.02    107.33 o 
  -2   3   3     2996.46     3458.81     30.47 o 
  -1   3   3      802.54      704.96      7.89 o 
   0   3   3       64.57       62.18      1.84 o 
   1   3   3     8407.89     8303.52     53.08 o 
   2   3   3      141.20      180.14      3.25 o 
   3   3   3     3648.14     3516.87     26.38 o 
   4   3   3        2.97        3.35      1.88 o 
   5   3   3       17.14       16.73      2.79 o 
   6   3   3       62.29       81.66      5.99 o 
   7   3   3      277.80      266.51     10.34 o 
   8   3   3       27.99       50.11      6.68 o 
   9   3   3        0.84       -5.54      5.54 o 
 -11   4   3      376.24      363.29     15.18 o 
 -10   4   3       98.28      110.08     11.27 o 
  -9   4   3     1514.71     1477.72     23.69 o 
  -8   4   3      985.30      955.52     23.39 o 
  -7   4   3     1045.09     1031.25     12.59 o 
  -6   4   3      427.21      363.26      5.02 o 
  -5   4   3     3265.66     3085.55     23.85 o 
  -4   4   3     2406.21     2506.47     15.57 o 
  -3   4   3     4055.27     4193.85     25.34 o 
  -2   4   3     2396.38     2587.71     24.69 o 
  -1   4   3      106.07       82.94      2.20 o 
   0   4   3     5443.36     5689.71     44.79 o 
   1   4   3      613.17      733.69      6.59 o 
   2   4   3    28844.99    30816.50    203.45 o 
   3   4   3      430.13      481.27      5.93 o 
   4   4   3      582.78      522.41      7.59 o 
   5   4   3      742.40      739.89     11.01 o 
   6   4   3      505.68      573.15     13.47 o 
   7   4   3      170.83      164.54      8.16 o 
   8   4   3       69.67       82.13      7.31 o 
   9   4   3       98.41       95.48      8.54 o 
 -11   5   3        4.28        3.42      6.63 o 
 -10   5   3      232.09      240.33     17.37 o 
  -9   5   3       49.94       48.63      5.86 o 
  -8   5   3      646.44      649.47     12.22 o 
  -7   5   3       17.63        8.25      2.12 o 
  -6   5   3     1446.01     1552.59     13.65 o 
  -5   5   3     1384.52     1388.36     11.56 o 
  -4   5   3      487.94      501.45      4.63 o 
  -3   5   3      663.62      655.88      5.63 o 
  -2   5   3      435.00      426.49      4.17 o 
  -1   5   3      187.62      226.68      3.53 o 
   0   5   3     1637.38     1689.32     14.26 o 
   1   5   3     4513.32     4817.17     32.05 o 
   2   5   3     1762.59     2041.45     13.82 o 
   3   5   3     1448.22     1402.43     11.10 o 
   4   5   3      375.12      426.63      6.97 o 
   5   5   3        8.12       13.96      2.68 o 
   6   5   3      486.97      496.60     12.02 o 
   7   5   3      867.82      888.82     18.23 o 
   8   5   3       91.07       88.52      7.63 o 
   9   5   3       41.92       43.63      8.45 o 
 -11   6   3     1011.75     1035.88     25.57 o 
 -10   6   3      135.96      144.86      9.93 o 
  -9   6   3     1309.46     1348.40     35.23 o 
  -8   6   3      344.22      327.48      8.58 o 
  -7   6   3      316.61      341.23      6.27 o 
  -6   6   3     3637.31     3628.18     25.74 o 
  -5   6   3     1831.05     1750.75     13.99 o 
  -4   6   3    10716.21    10880.87     60.62 o 
  -3   6   3     1092.98     1071.31      8.27 o 
  -2   6   3     1594.91     1558.75     14.86 o 
  -1   6   3     1342.18     1358.14     10.26 o 
   0   6   3     5441.48     5378.24     37.42 o 
   1   6   3      475.05      573.74      5.60 o 
   2   6   3     8445.68     8727.34     56.67 o 
   3   6   3      180.86      177.73      3.42 o 
   4   6   3     1184.89     1149.85     11.95 o 
   5   6   3      483.12      533.58      9.40 o 
   6   6   3      552.39      573.21     10.52 o 
   7   6   3      475.62      476.49     13.27 o 
   8   6   3      218.93      198.03      9.91 o 
   9   6   3       15.16       13.23      7.29 o 
 -11   7   3       19.07       30.59      7.21 o 
 -10   7   3       70.40       64.06     10.52 o 
  -9   7   3      126.00      111.06      7.37 o 
  -8   7   3      201.28      189.09      5.77 o 
  -7   7   3       52.80       53.46      3.03 o 
  -6   7   3        0.49        1.23      1.63 o 
  -5   7   3      102.14       88.38      2.82 o 
  -4   7   3      447.19      507.70      5.51 o 
  -3   7   3      106.56      155.74      3.27 o 
  -2   7   3      231.18      207.95      3.53 o 
  -1   7   3     2130.29     2561.06     16.92 o 
   0   7   3      307.26      288.96      3.66 o 
   1   7   3       79.61      122.95      2.43 o 
   2   7   3      493.61      546.29      5.01 o 
   3   7   3     1032.78     1173.47     10.01 o 
   4   7   3      390.08      375.83      6.31 o 
   5   7   3      270.04      274.47      7.06 o 
   6   7   3      657.77      614.88     12.36 o 
   7   7   3      105.85      123.98      7.71 o 
   8   7   3       10.18        6.46      6.27 o 
   9   7   3       20.12       19.94      7.67 o 
 -11   8   3      601.79      620.77     17.46 o 
 -10   8   3       14.28       16.46      5.74 o 
  -9   8   3     1074.29     1074.15     24.02 o 
  -8   8   3      383.55      393.08      7.73 o 
  -7   8   3     2367.55     2371.00     20.47 o 
  -6   8   3      310.49      316.39      5.45 o 
  -5   8   3     2282.70     2206.06     17.25 o 
  -4   8   3     1432.18     1226.94     10.63 o 
  -3   8   3      571.62      565.78      5.68 o 
  -2   8   3     1051.77      756.65      7.32 o 
  -1   8   3     4525.44     4755.86     27.13 o 
   0   8   3     6041.37     5838.23     35.51 o 
   1   8   3        9.66       36.02      1.54 o 
   2   8   3     6864.68     7307.08     48.62 o 
   3   8   3      246.40      266.63      5.12 o 
   4   8   3     2303.58     2385.74     20.95 o 
   5   8   3      334.79      380.06      8.29 o 
   6   8   3     1540.02     1416.68     18.40 o 
   7   8   3      474.07      475.90     13.41 o 
   8   8   3      321.57      319.38     14.36 o 
 -10   9   3       51.27       58.69      7.06 o 
  -9   9   3       92.23       82.89      6.21 o 
  -8   9   3       61.90       76.30      4.84 o 
  -7   9   3      258.54      279.58      6.04 o 
  -6   9   3      175.76      179.65      4.59 o 
  -5   9   3     1409.93     1350.71     15.29 o 
  -4   9   3     1082.69     1055.72     11.06 o 
  -3   9   3      782.06      753.27      8.01 o 
  -2   9   3     1187.65     1241.78     13.43 o 
  -1   9   3     1723.85     1617.63     11.62 o 
   0   9   3     2141.78     2079.48     14.79 o 
   1   9   3      283.21      295.82      4.53 o 
   2   9   3       28.78       54.34      1.94 o 
   3   9   3      823.93      890.32      9.62 o 
   4   9   3        5.18        2.73      1.85 o 
   5   9   3      479.20      578.02     10.57 o 
   6   9   3        6.75        6.08      3.30 o 
   7   9   3        5.08        8.02      4.38 o 
   8   9   3        0.92        5.73      6.37 o 
 -10  10   3       16.76        6.47      6.53 o 
  -9  10   3     1049.99     1055.29     21.04 o 
  -8  10   3      169.46      184.66      6.36 o 
  -7  10   3     2385.09     2290.47     21.85 o 
  -6  10   3      151.02      144.03      4.64 o 
  -5  10   3      362.77      347.50      6.10 o 
  -4  10   3      930.60      847.50      8.77 o 
  -3  10   3      453.49      448.73      5.44 o 
  -2  10   3     4744.68     4887.73     29.66 o 
  -1  10   3       36.74       26.38      1.68 o 
   0  10   3      335.44      246.21      3.94 o 
   1  10   3      164.22      148.46      3.12 o 
   2  10   3     7492.04     7452.61     47.31 o 
   3  10   3      305.52      302.95      5.55 o 
   4  10   3     1448.23     1538.66     15.70 o 
   5  10   3     1856.01     1841.28     21.65 o 
   6  10   3      237.26      253.35      7.86 o 
   7  10   3       70.49       74.37      6.85 o 
   8  10   3      217.02      224.85     15.79 o 
 -10  11   3       56.64       46.42      8.57 o 
  -9  11   3      141.93      172.78     10.20 o 
  -8  11   3      667.59      671.10     10.93 o 
  -7  11   3     1678.06     1672.40     17.94 o 
  -6  11   3      826.39      848.77     11.31 o 
  -5  11   3      883.78      851.49     10.31 o 
  -4  11   3      655.17      634.12      8.28 o 
  -3  11   3     2146.50     2037.29     16.26 o 
  -2  11   3      259.01      241.20      4.01 o 
  -1  11   3     4980.60     4849.27     45.25 o 
   0  11   3     1718.20     1671.96     13.06 o 
   1  11   3     1374.61     1387.25     11.67 o 
   2  11   3      476.42      446.70      5.46 o 
   3  11   3     2213.49     2081.14     19.30 o 
   4  11   3      157.43      158.40      5.27 o 
   5  11   3     1873.09     1802.78     23.88 o 
   6  11   3        2.75        7.24      4.51 o 
   7  11   3       10.95       23.69      5.50 o 
   8  11   3       19.65       22.68      9.10 o 
 -10  12   3       16.46        2.62      7.25 o 
  -9  12   3      196.94      149.82      8.09 o 
  -8  12   3       67.05       61.77      4.88 o 
  -7  12   3      607.26      618.18     10.26 o 
  -6  12   3      348.57      347.28      7.41 o 
  -5  12   3        2.76       11.50      2.32 o 
  -4  12   3      752.23      726.75      9.27 o 
  -3  12   3      403.56      402.89      6.03 o 
  -2  12   3      847.01      867.11      9.32 o 
  -1  12   3       43.16       62.32      2.49 o 
   0  12   3      481.92      534.95      6.46 o 
   1  12   3      127.00      130.53      3.35 o 
   2  12   3      226.04      241.33      4.77 o 
   3  12   3       86.07       78.51      3.89 o 
   4  12   3     2286.59     2149.15     22.16 o 
   5  12   3     1271.06     1233.16     17.11 o 
   6  12   3       91.28       89.23      7.10 o 
   7  12   3      236.48      218.76     10.17 o 
  -9  13   3       28.99       20.70      4.76 o 
  -8  13   3      575.17      572.93     17.41 o 
  -7  13   3      441.17      500.68      9.49 o 
  -6  13   3     1121.47     1131.15     14.10 o 
  -5  13   3     1299.65     1317.99     18.16 o 
  -4  13   3      350.46      358.57      6.65 o 
  -3  13   3     2279.30     2316.85     18.72 o 
  -2  13   3      788.71      762.47      8.32 o 
  -1  13   3     1573.36     1452.78     13.80 o 
   0  13   3       37.65       50.55      2.69 o 
   1  13   3      585.10      594.29      7.59 o 
   2  13   3       56.72       45.93      3.54 o 
   3  13   3      532.76      526.44      8.79 o 
   4  13   3       97.47       85.62      4.74 o 
   5  13   3     1073.29     1056.61     19.70 o 
   6  13   3      130.89      102.46      8.73 o 
   7  13   3      118.37      126.11     10.23 o 
  -9  14   3      197.31      193.29      8.78 o 
  -8  14   3       43.55       35.70      5.10 o 
  -7  14   3       16.37       11.97      3.79 o 
  -6  14   3       25.54       19.49      3.67 o 
  -5  14   3      241.37      251.66      7.27 o 
  -4  14   3       38.49       25.53      3.26 o 
  -3  14   3        2.69        6.39      2.26 o 
  -2  14   3       25.68       27.47      2.58 o 
  -1  14   3       47.87       42.86      2.77 o 
   0  14   3       38.98       41.49      2.79 o 
   1  14   3       49.17       54.47      3.67 o 
   2  14   3      237.78      263.77      6.81 o 
   3  14   3        5.56        2.57      2.64 o 
   4  14   3      254.87      260.61      7.42 o 
   5  14   3      314.90      288.31      9.76 o 
   6  14   3       16.80       16.29      5.55 o 
   7  14   3      149.37      165.13     11.77 o 
  -8  15   3      302.11      324.66     11.02 o 
  -7  15   3       55.79       63.66      5.18 o 
  -6  15   3     1042.32     1090.86     15.73 o 
  -5  15   3      727.97      771.24     12.62 o 
  -4  15   3      417.25      411.83      8.88 o 
  -3  15   3      235.41      238.31      6.27 o 
  -2  15   3        0.74        2.83      2.17 o 
  -1  15   3     1347.54     1350.62     13.20 o 
   0  15   3      180.98      177.17      4.62 o 
   1  15   3     3758.68     3730.03     31.63 o 
   2  15   3      695.94      674.90     10.37 o 
   3  15   3     1384.75     1356.35     18.53 o 
   4  15   3       25.94       34.56      4.63 o 
   5  15   3      583.02      589.38     12.46 o 
   6  15   3      228.88      211.35     10.56 o 
  -8  16   3        4.01        2.91      4.95 o 
  -7  16   3       33.58       34.92      4.85 o 
  -6  16   3      242.25      259.11      8.05 o 
  -5  16   3       27.77       22.86      3.97 o 
  -4  16   3      179.58      166.52      6.67 o 
  -3  16   3       83.28       87.42      4.87 o 
  -2  16   3       24.50       49.74      3.30 o 
  -1  16   3        1.40        1.31      2.24 o 
   0  16   3       85.44       92.77      4.31 o 
   1  16   3      233.56      277.65      6.33 o 
   2  16   3        5.57        2.76      2.98 o 
   3  16   3       61.73       64.42      4.50 o 
   4  16   3       20.93       22.85      4.43 o 
   5  16   3       59.21       68.63      5.82 o 
   6  16   3        1.59       -6.01      7.78 o 
  -7  17   3        5.58        0.69      4.44 o 
  -6  17   3      611.78      629.34     12.51 o 
  -5  17   3       58.36       70.41      5.33 o 
  -4  17   3      410.46      386.05      9.29 o 
  -3  17   3      878.96      937.82     14.09 o 
  -2  17   3       14.40       17.96      3.10 o 
  -1  17   3        9.47        6.63      2.61 o 
   0  17   3      253.83      257.09      5.99 o 
   1  17   3     1814.37     1741.92     20.18 o 
   2  17   3      122.16      102.86      5.28 o 
   3  17   3      491.75      541.49     14.64 o 
   4  17   3       83.39       65.28      5.63 o 
   5  17   3      286.26      244.47      9.87 o 
  -7  18   3       68.44       74.29      6.68 o 
  -6  18   3       73.90       88.17      6.72 o 
  -5  18   3      366.23      400.65     12.09 o 
  -4  18   3      159.50      162.68      6.80 o 
  -3  18   3      213.54      280.36     10.47 o 
  -2  18   3      315.46      320.91      8.25 o 
  -1  18   3      165.04      143.91      7.26 o 
   0  18   3      176.21      191.72      6.09 o 
   1  18   3      103.61       81.73      5.22 o 
   2  18   3      102.99      111.01      5.53 o 
   3  18   3       16.33       14.91      4.61 o 
   4  18   3        0.59       -2.99      4.75 o 
   5  18   3       26.26       31.64      5.85 o 
  -6  19   3       79.18       74.75      6.63 o 
  -5  19   3       14.81       10.56      4.81 o 
  -4  19   3       14.56       10.95      4.10 o 
  -3  19   3       73.93       85.06      5.77 o 
  -2  19   3        6.83        5.85      3.92 o 
  -1  19   3       53.64       65.84      4.65 o 
   0  19   3       73.43       74.26      4.76 o 
   1  19   3      322.38      289.36      8.41 o 
   2  19   3       73.21       65.69      5.50 o 
   3  19   3      209.68      225.86      9.66 o 
   4  19   3       36.67       30.39      5.92 o 
  -5  20   3      250.37      250.24      9.60 o 
  -4  20   3      170.88      206.83      8.87 o 
  -3  20   3       18.16       27.03      4.67 o 
  -2  20   3      459.47      566.29     12.59 o 
  -1  20   3      159.35      158.36      6.97 o 
   0  20   3      302.04      327.87      9.80 o 
   1  20   3        1.27        2.71      4.20 o 
   2  20   3      173.08      203.87      8.62 o 
   3  20   3       67.30       50.99      6.57 o 
  -4  21   3       33.29       27.25      5.61 o 
  -3  21   3       21.77       20.99      5.03 o 
  -2  21   3        7.51        6.55      4.52 o 
  -1  21   3      122.21      109.94      5.87 o 
   0  21   3        0.04        0.21      4.49 o 
   1  21   3       37.64       14.14      5.63 o 
   2  21   3       95.34      104.62      7.16 o 
  -2  22   3       68.37       79.35     11.54 o 
  -1  22   3        5.53       19.27      6.53 o 
   0  22   3      227.32      201.78     20.72 o 
 -12   0   4      190.35      227.61     23.21 o 
 -11   0   4       22.74       21.24     12.19 o 
 -10   0   4        1.62       -2.36      8.92 o 
  -9   0   4     2454.28     2369.77     72.11 o 
  -8   0   4        1.97       14.49     11.32 o 
  -7   0   4     3718.33     3903.96     43.27 o 
  -6   0   4     1773.00     1704.61     13.98 o 
  -5   0   4     1329.19     1430.71     12.55 o 
  -4   0   4     5405.41     5436.44     47.34 o 
  -3   0   4    18055.83    19093.34    247.95 o 
  -2   0   4   123026.49   124333.45   2117.97 o 
  -1   0   4     2758.02     2919.87     33.91 o 
   0   0   4    13625.77    15332.30    165.01 o 
   1   0   4     1117.19     1128.57     14.05 o 
   2   0   4     7132.22     7263.09     71.52 o 
   3   0   4     4058.52     4358.85     45.65 o 
   4   0   4    18897.04    18353.58    175.42 o 
   5   0   4    14626.22    14060.13    201.00 o 
   6   0   4      360.85      390.70     16.22 o 
   7   0   4      482.08      538.46     20.62 o 
   8   0   4      841.26      888.59     28.03 o 
   9   0   4      891.76      963.70     49.76 o 
 -12   1   4       40.23       37.99     10.79 o 
 -11   1   4        4.63       11.87      8.06 o 
 -10   1   4        9.74        3.17      6.26 o 
  -9   1   4       25.92       19.83      3.90 o 
  -8   1   4       46.95       50.27      3.71 o 
  -7   1   4      279.09      269.45      4.80 o 
  -6   1   4      486.40      502.40      4.07 o 
  -5   1   4      220.74      230.04      2.51 o 
  -4   1   4      614.64      674.25      5.23 o 
  -3   1   4      133.90      138.81      2.87 o 
  -2   1   4     1352.98     1531.34     12.49 o 
  -1   1   4     1503.10     1744.77     14.01 o 
   0   1   4       33.47       37.09      1.66 o 
   1   1   4      282.46      280.70      4.58 o 
   2   1   4       19.10       14.69      1.79 o 
   3   1   4      380.94      429.01      6.16 o 
   4   1   4       56.93       56.35      3.20 o 
   5   1   4      105.62       96.78      5.91 o 
   6   1   4       21.55       14.11      4.90 o 
   7   1   4      551.09      570.79     14.69 o 
   8   1   4       56.17       43.21      8.10 o 
   9   1   4       28.95       35.17      7.21 o 
 -12   2   4      151.53      161.80     15.20 o 
 -11   2   4       66.92       69.20     10.76 o 
 -10   2   4        7.83        7.63      6.47 o 
  -9   2   4      521.74      511.12     15.31 o 
  -8   2   4      601.09      617.10     10.21 o 
  -7   2   4     1988.21     2189.85     16.61 o 
  -6   2   4      767.93      773.91      7.24 o 
  -5   2   4      224.85      216.70      2.85 o 
  -4   2   4      258.43      225.07      2.93 o 
  -3   2   4     1447.93     1294.67     11.78 o 
  -2   2   4      171.30       94.79      2.69 o 
  -1   2   4     2336.50     2656.75     22.12 o 
   0   2   4     2771.08     2777.43     25.33 o 
   1   2   4     5491.13     5550.00     38.92 o 
   2   2   4     6876.69     6471.92     48.35 o 
   3   2   4     1268.36     1397.52     12.69 o 
   4   2   4    11202.92    11368.32     84.69 o 
   5   2   4      907.07      920.34     14.41 o 
   6   2   4     1251.31     1272.31     21.75 o 
   7   2   4      404.45      424.74     12.85 o 
   8   2   4      623.75      675.35     17.29 o 
   9   2   4      415.44      470.11     15.54 o 
 -12   3   4       88.02       93.96     12.75 o 
 -11   3   4        1.25       -3.55      7.50 o 
 -10   3   4      399.57      413.03     14.34 o 
  -9   3   4       27.94       32.47      4.30 o 
  -8   3   4      578.41      592.17     13.17 o 
  -7   3   4       22.94       40.60      2.40 o 
  -6   3   4      417.56      435.46      6.62 o 
  -5   3   4     2998.31     3003.20     18.47 o 
  -4   3   4       16.54       11.22      1.24 o 
  -3   3   4     6710.09     7239.86     46.34 o 
  -2   3   4    12056.18    12511.84     95.39 o 
  -1   3   4      284.35      225.95      4.00 o 
   0   3   4        0.02        4.87      1.87 o 
   1   3   4    15703.56    16097.59    107.65 o 
   2   3   4     2506.82     2697.63     20.91 o 
   3   3   4     1972.96     2036.43     17.05 o 
   4   3   4      440.34      495.51      9.24 o 
   5   3   4     1914.03     1871.24     20.75 o 
   6   3   4      454.15      482.36     12.79 o 
   7   3   4      755.64      755.27     17.26 o 
   8   3   4      299.09      313.16     14.40 o 
   9   3   4       37.06       33.32      7.18 o 
 -11   4   4      303.58      320.42     17.63 o 
 -10   4   4      153.24      137.87      9.19 o 
  -9   4   4      391.52      393.56     12.41 o 
  -8   4   4       34.60       24.71      3.30 o 
  -7   4   4      517.86      549.36      8.88 o 
  -6   4   4      666.84      614.34      6.85 o 
  -5   4   4      855.67      874.84      7.19 o 
  -4   4   4     5613.52     5492.26     32.94 o 
  -3   4   4      702.76      685.99      6.38 o 
  -2   4   4       13.69       18.33      2.34 o 
  -1   4   4      133.88      147.65      3.73 o 
   0   4   4     1536.48     1358.59     11.17 o 
   1   4   4       13.45        4.15      1.04 o 
   2   4   4     2513.77     2329.64     23.20 o 
   3   4   4      589.70      567.83      6.95 o 
   4   4   4     1322.87     1328.11     15.74 o 
   5   4   4     1221.20     1155.21     15.10 o 
   6   4   4      100.89       95.64      6.61 o 
   7   4   4      949.85      904.37     22.99 o 
   8   4   4      400.45      418.94     13.87 o 
   9   4   4      156.31      146.46     10.10 o 
 -11   5   4        0.54        6.80      6.22 o 
 -10   5   4      244.05      238.96     11.69 o 
  -9   5   4      264.54      258.57      8.58 o 
  -8   5   4       22.70       22.17      2.98 o 
  -7   5   4      498.44      512.98      6.75 o 
  -6   5   4      887.62      900.05      8.92 o 
  -5   5   4     3416.06     3312.88     21.60 o 
  -4   5   4     2380.79     2567.41     16.86 o 
  -3   5   4       47.24        8.54      0.91 o 
  -2   5   4       87.52      105.45      2.12 o 
  -1   5   4     2720.18     2316.71     18.87 o 
   0   5   4       96.42       87.71      2.62 o 
   1   5   4    19377.37    19827.57    131.37 o 
   2   5   4     2164.77     2272.51     16.49 o 
   3   5   4     1414.73     1407.07     13.24 o 
   4   5   4      444.98      416.99      7.93 o 
   5   5   4     2977.72     2845.47     28.88 o 
   6   5   4     1308.77     1295.05     22.06 o 
   7   5   4      823.36      779.82     17.57 o 
   8   5   4      292.59      292.06     12.01 o 
 -11   6   4       55.76       46.28      7.14 o 
 -10   6   4       32.63       31.89      5.71 o 
  -9   6   4      476.97      459.56     10.08 o 
  -8   6   4        7.17        6.18      2.44 o 
  -7   6   4      141.72      167.35      4.64 o 
  -6   6   4      162.37      158.42      3.75 o 
  -5   6   4     1987.78     1964.95     14.22 o 
  -4   6   4     1978.59     2036.88     14.09 o 
  -3   6   4     1042.77     1073.07      8.90 o 
  -2   6   4       46.91       39.81      1.66 o 
  -1   6   4        0.38        4.29      0.87 o 
   0   6   4     7932.60     8134.06     52.82 o 
   1   6   4      341.48      407.60      4.70 o 
   2   6   4      979.03      945.37      7.98 o 
   3   6   4     1010.80     1180.09     10.95 o 
   4   6   4      174.33      127.61      4.76 o 
   5   6   4     1239.80     1165.78     15.72 o 
   6   6   4        0.36        5.36      3.61 o 
   7   6   4      283.83      277.67     11.06 o 
   8   6   4        7.67       11.28      5.72 o 
 -11   7   4        1.18        1.71      5.60 o 
 -10   7   4      945.48      979.75     18.82 o 
  -9   7   4       10.34       14.96      3.90 o 
  -8   7   4     1081.25     1116.16     13.12 o 
  -7   7   4       21.80       26.41      2.44 o 
  -6   7   4      281.96      274.06      4.92 o 
  -5   7   4     2882.60     2933.82     21.27 o 
  -4   7   4       27.62       24.63      1.46 o 
  -3   7   4      713.77      618.46      6.33 o 
  -2   7   4      831.39      836.10      7.28 o 
  -1   7   4     2725.60     2613.27     17.28 o 
   0   7   4      110.39       64.51      2.01 o 
   1   7   4     4859.87     4721.83     32.80 o 
   2   7   4      439.99      352.14      4.24 o 
   3   7   4     3615.46     3572.29     28.28 o 
   4   7   4      311.11      274.92      6.83 o 
   5   7   4     2665.58     2561.70     27.07 o 
   6   7   4     2029.50     1972.48     23.27 o 
   7   7   4     1135.49     1176.35     22.40 o 
   8   7   4      245.70      203.85     12.22 o 
 -11   8   4        9.45       -4.72      5.67 o 
 -10   8   4      130.86      125.08      7.56 o 
  -9   8   4       15.52       25.78      4.32 o 
  -8   8   4       27.35       31.87      3.33 o 
  -7   8   4      453.72      445.67      6.76 o 
  -6   8   4       83.59       66.27      2.89 o 
  -5   8   4        2.08        3.33      1.56 o 
  -4   8   4      155.30      205.13      3.83 o 
  -3   8   4      707.84      738.57      7.36 o 
  -2   8   4      494.04      429.70      4.98 o 
  -1   8   4       10.95        3.77      1.15 o 
   0   8   4      815.94      742.85      6.86 o 
   1   8   4       62.25       58.61      1.87 o 
   2   8   4       34.13       27.14      1.59 o 
   3   8   4      227.27      224.41      4.98 o 
   4   8   4       82.31       83.67      4.29 o 
   5   8   4      288.03      288.91      7.64 o 
   6   8   4      214.74      197.32      6.95 o 
   7   8   4        3.96        4.21      4.82 o 
   8   8   4       70.01       55.46      8.48 o 
 -11   9   4        1.55        9.19      6.92 o 
 -10   9   4      358.99      365.02     13.12 o 
  -9   9   4       43.35       47.85      5.45 o 
  -8   9   4     2426.29     2458.28     23.16 o 
  -7   9   4      983.75      958.22     10.60 o 
  -6   9   4      972.94     1020.41     11.24 o 
  -5   9   4     4435.38     4426.16     32.53 o 
  -4   9   4      177.58      177.95      4.65 o 
  -3   9   4     2126.77     2076.91     15.88 o 
  -2   9   4        1.25        6.32      1.30 o 
  -1   9   4     1085.91      959.95      8.04 o 
   0   9   4      118.90      113.58      2.71 o 
   1   9   4     3354.54     3318.01     22.81 o 
   2   9   4      551.30      559.74      6.13 o 
   3   9   4     2119.56     2013.32     19.78 o 
   4   9   4      552.84      547.14      9.99 o 
   5   9   4     2462.69     2303.41     25.59 o 
   6   9   4      610.30      629.04     11.99 o 
   7   9   4      401.43      439.76     15.81 o 
   8   9   4      542.23      577.69     19.20 o 
 -10  10   4       42.52       35.99      6.69 o 
  -9  10   4       56.73       56.55      5.72 o 
  -8  10   4      325.69      340.45      8.17 o 
  -7  10   4      123.32      105.99      4.51 o 
  -6  10   4       37.94       36.36      2.87 o 
  -5  10   4       61.02       58.32      3.05 o 
  -4  10   4      305.62      303.28      4.87 o 
  -3  10   4        4.16        2.19      1.39 o 
  -2  10   4     4715.85     4811.09     28.17 o 
  -1  10   4        0.81        0.53      1.17 o 
   0  10   4      353.50      331.11      4.45 o 
   1  10   4       68.55       53.40      2.37 o 
   2  10   4     1679.95     1702.08     13.95 o 
   3  10   4      430.34      453.31      7.97 o 
   4  10   4     1189.76     1190.84     15.87 o 
   5  10   4       47.22       45.46      5.32 o 
   6  10   4      315.27      326.25     10.02 o 
   7  10   4       88.53      100.53     11.73 o 
   8  10   4      123.18      132.05     14.02 o 
 -10  11   4      140.12      118.32      8.86 o 
  -9  11   4       15.58       19.81      4.41 o 
  -8  11   4     1156.46     1144.25     17.02 o 
  -7  11   4      171.45      176.49      5.66 o 
  -6  11   4     1126.09     1130.24     12.60 o 
  -5  11   4        7.97        7.13      2.11 o 
  -4  11   4      444.85      437.08      6.70 o 
  -3  11   4     1450.63     1457.17     12.79 o 
  -2  11   4      500.05      494.64      5.56 o 
  -1  11   4      616.67      579.23      6.27 o 
   0  11   4      243.67      238.73      4.02 o 
   1  11   4     1313.69     1316.82     11.53 o 
   2  11   4      315.14      283.22      7.17 o 
   3  11   4     1070.86     1121.95     13.88 o 
   4  11   4      498.13      481.06      9.87 o 
   5  11   4      406.22      402.50     10.53 o 
   6  11   4      283.55      263.40     14.51 o 
   7  11   4       34.47       26.07      6.90 o 
 -10  12   4       19.25       15.69      6.42 o 
  -9  12   4      309.80      328.97      9.79 o 
  -8  12   4      350.01      380.54      8.49 o 
  -7  12   4      469.05      499.85      9.18 o 
  -6  12   4       76.11       75.94      3.87 o 
  -5  12   4       15.97       28.77      2.81 o 
  -4  12   4      355.08      338.37      6.73 o 
  -3  12   4       21.06       34.61      2.47 o 
  -2  12   4     2038.16     2040.98     18.36 o 
  -1  12   4        1.02        6.32      1.60 o 
   0  12   4      339.11      318.89      4.78 o 
   1  12   4      229.22      228.31      5.59 o 
   2  12   4     1665.06     1741.04     19.92 o 
   3  12   4      556.77      598.57     10.44 o 
   4  12   4     2036.27     2028.38     25.40 o 
   5  12   4        5.28       12.63      4.07 o 
   6  12   4      524.78      564.23     15.06 o 
   7  12   4       68.27       62.33      8.80 o 
 -10  13   4      272.56      315.88     26.89 o 
  -9  13   4        0.04       -0.75      4.18 o 
  -8  13   4      902.81      930.59     17.01 o 
  -7  13   4      143.72      130.70      5.38 o 
  -6  13   4       44.38       32.00      3.21 o 
  -5  13   4      214.91      199.98      6.60 o 
  -4  13   4      294.93      276.57      6.34 o 
  -3  13   4        5.19        4.73      1.95 o 
  -2  13   4      207.06      179.95      4.14 o 
  -1  13   4       85.98       87.62      2.88 o 
   0  13   4        7.88        6.24      1.96 o 
   1  13   4      921.63      895.41      9.27 o 
   2  13   4      269.64      295.62      6.52 o 
   3  13   4      580.61      553.96      9.24 o 
   4  13   4       28.06       34.65      3.94 o 
   5  13   4       15.65       13.41      4.31 o 
   6  13   4      149.04      119.51      9.70 o 
   7  13   4        2.50       -2.65      7.53 o 
  -9  14   4      237.47      196.65      8.34 o 
  -8  14   4       25.64       34.40      4.67 o 
  -7  14   4      352.05      318.26      7.89 o 
  -6  14   4      961.94      992.77     16.12 o 
  -5  14   4      232.63      218.64      5.73 o 
  -4  14   4        3.63        8.40      2.68 o 
  -3  14   4      161.99      139.17      4.44 o 
  -2  14   4     2055.03     2001.78     17.21 o 
  -1  14   4       12.64       14.55      2.18 o 
   0  14   4      345.72      380.34      5.95 o 
   1  14   4      215.98      223.79      5.09 o 
   2  14   4      255.87      260.28      8.47 o 
   3  14   4       69.26       52.32      4.32 o 
   4  14   4      866.64      873.43     13.50 o 
   5  14   4      200.94      218.20     11.39 o 
   6  14   4      173.15      152.68     11.79 o 
  -9  15   4       97.54       94.84      7.72 o 
  -8  15   4      146.65      139.09      7.97 o 
  -7  15   4       16.00       16.35      4.01 o 
  -6  15   4      215.32      221.88      7.23 o 
  -5  15   4       13.03        8.11      3.07 o 
  -4  15   4       53.44       49.72      3.86 o 
  -3  15   4      108.91       97.61      4.14 o 
  -2  15   4        1.25       -0.79      2.20 o 
  -1  15   4      321.41      316.41      6.04 o 
   0  15   4       73.65       75.68      3.34 o 
   1  15   4        0.05       -0.62      2.35 o 
   2  15   4       31.14       38.97      3.61 o 
   3  15   4       71.77       63.95      4.67 o 
   4  15   4      114.31      125.29      5.94 o 
   5  15   4       15.59        5.31      5.26 o 
   6  15   4        8.23        8.46      6.45 o 
  -8  16   4        0.93       -2.66      4.30 o 
  -7  16   4      719.12      664.93     13.62 o 
  -6  16   4      120.27      129.65      6.31 o 
  -5  16   4     1737.81     1611.04     19.84 o 
  -4  16   4     1170.40     1180.44     15.04 o 
  -3  16   4      116.81      107.85      4.88 o 
  -2  16   4      106.83      120.68      4.52 o 
  -1  16   4      175.25      161.53      5.02 o 
   0  16   4     1340.73     1455.60     16.01 o 
   1  16   4      112.43      116.74      5.31 o 
   2  16   4     1767.94     1778.64     31.63 o 
   3  16   4      448.14      440.80      9.83 o 
   4  16   4      149.84      150.49      7.03 o 
   5  16   4       38.93       21.19      6.99 o 
  -8  17   4      101.96      118.98      7.57 o 
  -7  17   4       53.02       60.56      6.19 o 
  -6  17   4        6.74        8.64      3.99 o 
  -5  17   4        1.84        6.58      3.63 o 
  -4  17   4      283.98      241.36     12.42 o 
  -3  17   4       23.06       18.85      3.39 o 
  -2  17   4      455.06      456.42     12.20 o 
  -1  17   4       76.30       79.47      4.16 o 
   0  17   4        1.29        0.68      2.33 o 
   1  17   4      362.63      394.43      9.05 o 
   2  17   4       41.01       42.25      4.21 o 
   3  17   4       35.83       33.46      4.45 o 
   4  17   4        0.90        4.34      4.60 o 
   5  17   4      126.04      174.15     11.80 o 
  -7  18   4      197.75      231.42      9.34 o 
  -6  18   4      103.32      101.47      6.95 o 
  -5  18   4      443.15      452.77     10.60 o 
  -4  18   4      183.81      162.09      6.79 o 
  -3  18   4      216.77      177.40      6.79 o 
  -2  18   4       17.94       14.20      3.07 o 
  -1  18   4       99.80       94.48      4.65 o 
   0  18   4      319.23      353.82      7.51 o 
   1  18   4       66.28       57.68      4.84 o 
   2  18   4      205.58      206.70      7.30 o 
   3  18   4       42.19       41.36      5.33 o 
   4  18   4       13.97       15.12      5.23 o 
  -6  19   4      120.58      105.91      7.31 o 
  -5  19   4      164.60      225.14      8.91 o 
  -4  19   4       30.97       15.91      4.23 o 
  -3  19   4      626.28      610.98     11.93 o 
  -2  19   4       63.11       58.22      5.37 o 
  -1  19   4      427.33      489.41      9.63 o 
   0  19   4       35.71       44.43      5.13 o 
   1  19   4      557.64      622.79     12.83 o 
   2  19   4      131.84      130.89      6.28 o 
   3  19   4       72.79      102.07      7.77 o 
  -5  20   4      250.40      272.65     10.58 o 
  -4  20   4       87.73       89.00      6.70 o 
  -3  20   4        8.06        2.35      4.08 o 
  -2  20   4       87.84       84.76      6.14 o 
  -1  20   4       16.20       24.93      4.17 o 
   0  20   4        6.88        2.58      4.04 o 
   1  20   4       68.05       73.59      6.71 o 
   2  20   4       29.83       25.07      5.32 o 
  -4  21   4       83.49       63.10      6.40 o 
  -3  21   4      120.80      138.11     11.31 o 
  -2  21   4       56.15       50.11      5.70 o 
  -1  21   4      361.14      369.90      9.26 o 
   0  21   4        0.76       -4.01      4.68 o 
   1  21   4       86.50      102.96      7.92 o 
 -12   1   5      173.20      169.90     14.78 o 
 -11   1   5       19.67       25.89      8.67 o 
 -10   1   5     1480.36     1508.10     24.17 o 
  -9   1   5        1.36       -0.19      3.27 o 
  -8   1   5     6843.60     6775.95     54.15 o 
  -7   1   5      411.37      412.61      4.86 o 
  -6   1   5     2298.89     2383.93     13.18 o 
  -5   1   5      880.31     1016.58      7.27 o 
  -4   1   5     3019.27     3141.30     21.69 o 
  -3   1   5     9279.15     9413.99    100.92 o 
  -2   1   5       20.93       21.41      1.36 o 
  -1   1   5      174.54      143.58      3.30 o 
   0   1   5       60.37       36.63      2.11 o 
   1   1   5      161.70      219.28      5.61 o 
   2   1   5     4411.90     4359.95     32.21 o 
   3   1   5     6610.98     6880.88     49.29 o 
   4   1   5     1762.17     1703.38     17.09 o 
   5   1   5      471.41      446.61     11.84 o 
   6   1   5     3230.76     3267.29     51.70 o 
   7   1   5       70.46       73.61      7.44 o 
   8   1   5     1314.02     1344.49     30.58 o 
 -12   2   5       18.80        9.76      8.83 o 
 -11   2   5      217.17      178.05     30.68 o 
 -10   2   5      359.54      393.18     11.78 o 
  -9   2   5      311.02      304.56      8.60 o 
  -8   2   5      316.02      302.54      7.23 o 
  -7   2   5      357.66      386.68      5.30 o 
  -6   2   5        6.36        5.60      0.96 o 
  -5   2   5       37.36       35.14      1.34 o 
  -4   2   5       53.26       76.37      1.93 o 
  -3   2   5      964.61     1043.65      9.80 o 
  -2   2   5     4303.64     4900.81     36.28 o 
  -1   2   5      136.00      145.85      2.86 o 
   0   2   5       60.57      171.43      3.06 o 
   1   2   5      197.90      172.74      3.42 o 
   2   2   5      134.72      141.37      3.59 o 
   3   2   5      280.32      268.30      5.04 o 
   4   2   5        9.87       12.14      2.53 o 
   5   2   5      171.38      134.26      7.08 o 
   6   2   5      102.09      107.52      7.25 o 
   7   2   5      481.65      500.34     21.33 o 
   8   2   5       32.52       34.16      6.62 o 
 -12   3   5      323.59      296.04     18.03 o 
 -11   3   5        0.53        2.77      7.00 o 
 -10   3   5      449.48      489.68     14.79 o 
  -9   3   5       18.01       19.92      3.97 o 
  -8   3   5     1577.68     1618.95     18.79 o 
  -7   3   5      441.02      460.95      5.71 o 
  -6   3   5     3944.07     4311.06     27.32 o 
  -5   3   5       17.24       19.29      1.20 o 
  -4   3   5      240.68      204.03      3.96 o 
  -3   3   5     2229.65     2273.12     18.62 o 
  -2   3   5     8062.94     8738.50     62.86 o 
  -1   3   5      729.46      659.40      6.53 o 
   0   3   5      674.21      757.86      7.05 o 
   1   3   5     1786.50     1820.61     15.10 o 
   2   3   5     1343.64     1362.43     12.46 o 
   3   3   5     2129.19     2206.17     18.68 o 
   4   3   5      242.77      224.80      6.07 o 
   5   3   5     3263.83     3130.19     34.84 o 
   6   3   5     4538.63     4511.71     54.67 o 
   7   3   5      230.50      224.46     14.33 o 
   8   3   5      570.93      579.42     21.36 o 
 -12   4   5       28.40       48.25     10.75 o 
 -11   4   5     1062.95     1097.54     31.09 o 
 -10   4   5      389.02      399.63     10.48 o 
  -9   4   5      500.47      539.98     11.69 o 
  -8   4   5       78.41       85.79      3.48 o 
  -7   4   5     3317.95     3322.74     23.91 o 
  -6   4   5     1188.49     1314.78     12.96 o 
  -5   4   5     8638.58     8779.21     51.48 o 
  -4   4   5      415.03      423.96      4.27 o 
  -3   4   5      211.59      247.34      3.44 o 
  -2   4   5       43.14       59.93      2.79 o 
  -1   4   5      117.55       82.08      2.11 o 
   0   4   5     1580.02     1449.42     11.57 o 
   1   4   5     4218.95     4499.10     32.82 o 
   2   4   5        8.34        6.81      1.44 o 
   3   4   5     2292.69     2296.67     19.36 o 
   4   4   5      109.44      113.44      5.04 o 
   5   4   5     1505.71     1556.25     20.49 o 
   6   4   5      581.95      588.03     14.74 o 
   7   4   5      627.73      568.50     17.91 o 
   8   4   5       39.57       36.47      6.94 o 
 -12   5   5      207.17      188.33     15.52 o 
 -11   5   5       20.67       17.08      8.14 o 
 -10   5   5      511.65      534.43     11.25 o 
  -9   5   5        0.07       -1.17      3.01 o 
  -8   5   5       59.58       61.46      3.02 o 
  -7   5   5      241.90      239.56      4.71 o 
  -6   5   5     4593.81     4693.21     31.64 o 
  -5   5   5     2073.48     2159.10     14.93 o 
  -4   5   5      745.53      807.47      6.64 o 
  -3   5   5      612.37      631.71      5.53 o 
  -2   5   5       26.97       25.34      1.37 o 
  -1   5   5     1852.08     1974.62     15.78 o 
   0   5   5      937.76     1089.39      9.43 o 
   1   5   5     3061.83     3448.20     24.50 o 
   2   5   5     1072.26     1199.52     10.09 o 
   3   5   5      227.58      287.76      5.74 o 
   4   5   5       40.98       53.14      3.71 o 
   5   5   5      555.16      603.22     10.89 o 
   6   5   5     1651.17     1591.27     26.06 o 
   7   5   5      112.16      119.35     13.18 o 
   8   5   5      140.38      126.37      9.37 o 
 -11   6   5     1414.45     1434.04     25.68 o 
 -10   6   5       61.98       55.76      6.59 o 
  -9   6   5     1520.64     1552.89     19.81 o 
  -8   6   5      233.09      214.76      4.90 o 
  -7   6   5     3573.21     3695.86     26.61 o 
  -6   6   5      106.70      112.55      3.42 o 
  -5   6   5     8088.81     8364.95     49.76 o 
  -4   6   5      201.83      221.25      3.33 o 
  -3   6   5      293.19      256.41      3.88 o 
  -2   6   5      634.59      745.67      6.61 o 
  -1   6   5       23.36       23.66      1.38 o 
   0   6   5     1578.33     1694.18     12.68 o 
   1   6   5       53.00       46.59      2.07 o 
   2   6   5     2418.98     2718.51     19.40 o 
   3   6   5      254.53      240.70      7.06 o 
   4   6   5      470.85      425.64      8.65 o 
   5   6   5     2303.33     2277.58     26.20 o 
   6   6   5      500.94      468.38     13.33 o 
   7   6   5     1593.67     1600.88     27.44 o 
   8   6   5      206.31      200.92     10.82 o 
 -11   7   5        2.62        7.02      5.50 o 
 -10   7   5        0.08        4.59      4.12 o 
  -9   7   5      251.08      249.14      7.78 o 
  -8   7   5      126.93      134.92      4.14 o 
  -7   7   5       40.86       40.86      2.83 o 
  -6   7   5      375.92      405.07      5.93 o 
  -5   7   5      970.45      931.36      8.83 o 
  -4   7   5      135.18      135.51      2.82 o 
  -3   7   5     3636.86     3754.95     25.39 o 
  -2   7   5        6.23        6.15      1.10 o 
  -1   7   5      628.80      579.40      5.51 o 
   0   7   5       17.21       14.75      1.19 o 
   1   7   5      822.86      869.66      7.68 o 
   2   7   5      124.30      121.26      3.06 o 
   3   7   5      216.49      245.64      7.46 o 
   4   7   5      191.52      223.46      8.33 o 
   5   7   5      186.88      200.71      6.79 o 
   6   7   5      159.85      159.98      7.42 o 
   7   7   5       10.02        6.62      5.15 o 
   8   7   5        1.90        6.96      6.02 o 
 -11   8   5      795.96      861.16     19.81 o 
 -10   8   5        7.36        8.18      4.48 o 
  -9   8   5     1109.47     1140.15     15.27 o 
  -8   8   5        0.40        3.32      2.29 o 
  -7   8   5      560.57      607.95      7.96 o 
  -6   8   5     1704.08     1596.04     13.95 o 
  -5   8   5     2299.97     2358.39     19.54 o 
  -4   8   5      735.17      842.15      8.23 o 
  -3   8   5       57.02       81.16      2.55 o 
  -2   8   5       20.15       11.45      1.34 o 
  -1   8   5       27.36       30.32      1.58 o 
   0   8   5       28.26       15.49      1.22 o 
   1   8   5        0.08        2.39      1.89 o 
   2   8   5      430.46      484.13      6.00 o 
   3   8   5     1021.32      898.65     12.67 o 
   4   8   5      131.43      152.23      5.63 o 
   5   8   5      645.69      666.34     12.00 o 
   6   8   5      413.84      361.08     10.56 o 
   7   8   5      532.37      525.67     15.33 o 
   8   8   5      215.91      216.07     22.55 o 
 -11   9   5       20.68        4.52      7.28 o 
 -10   9   5       96.17      111.23      8.35 o 
  -9   9   5       41.15       47.04      4.72 o 
  -8   9   5      489.94      514.76      8.32 o 
  -7   9   5      876.06      878.22     11.58 o 
  -6   9   5     1058.26     1135.27     11.99 o 
  -5   9   5      141.28      140.32      5.06 o 
  -4   9   5      325.78      352.65      7.83 o 
  -3   9   5        0.17        0.83      1.06 o 
  -2   9   5      147.97      161.67      2.95 o 
  -1   9   5      896.29     1017.48      8.15 o 
   0   9   5      511.07      576.29      6.20 o 
   1   9   5       87.98       98.43      2.68 o 
   2   9   5      668.99      691.06      8.04 o 
   3   9   5       25.88       33.49      3.26 o 
   4   9   5      478.47      447.84      9.29 o 
   5   9   5      107.58       96.91      5.82 o 
   6   9   5       55.07       48.63      4.90 o 
   7   9   5       30.27       25.90      7.59 o 
 -11  10   5       46.98       62.83      9.08 o 
 -10  10   5       14.57       14.14      5.66 o 
  -9  10   5      895.97      874.12     13.47 o 
  -8  10   5       82.11       76.18      4.64 o 
  -7  10   5     2946.28     2958.95     24.76 o 
  -6  10   5        3.92       14.68      4.70 o 
  -5  10   5     1339.30     1229.25     13.36 o 
  -4  10   5     1392.90     1405.97     13.06 o 
  -3  10   5      918.59      949.80      9.45 o 
  -2  10   5     2898.88     2879.64     20.52 o 
  -1  10   5       41.40       55.63      2.07 o 
   0  10   5       54.81       52.07      3.32 o 
   1  10   5      582.41      509.03      6.09 o 
   2  10   5     1344.71     1406.05     16.89 o 
   3  10   5      510.88      501.67      9.51 o 
   4  10   5     1627.10     1515.48     21.27 o 
   5  10   5      489.46      462.26     11.37 o 
   6  10   5       53.64       52.30      5.75 o 
   7  10   5      409.88      377.79     19.58 o 
 -10  11   5      170.91      166.41      9.86 o 
  -9  11   5       64.72       59.50      4.86 o 
  -8  11   5      971.80      912.20     15.33 o 
  -7  11   5       32.55       40.39      3.35 o 
  -6  11   5       21.15       28.57      2.85 o 
  -5  11   5       11.37       13.86      2.46 o 
  -4  11   5      698.75      646.72      7.74 o 
  -3  11   5       30.38       34.87      3.13 o 
  -2  11   5      285.95      305.10      4.79 o 
  -1  11   5      146.86      162.92      3.30 o 
   0  11   5      783.35      764.19      7.28 o 
   1  11   5      448.44      411.81      5.92 o 
   2  11   5      536.69      494.67      9.27 o 
   3  11   5        4.07        5.30      2.57 o 
   4  11   5      832.45      777.86     17.11 o 
   5  11   5      100.59       83.45      6.10 o 
   6  11   5      117.37      121.60      7.36 o 
   7  11   5        2.51       -4.53      8.20 o 
 -10  12   5       60.19       42.83      7.17 o 
  -9  12   5      403.95      390.45      9.58 o 
  -8  12   5       19.57       26.30      3.71 o 
  -7  12   5      666.32      714.61     10.28 o 
  -6  12   5      636.66      590.87      8.87 o 
  -5  12   5      360.58      332.41      6.86 o 
  -4  12   5     1323.51     1303.21     13.23 o 
  -3  12   5      332.73      320.57      5.58 o 
  -2  12   5     3200.72     3251.86     23.87 o 
  -1  12   5      102.51      104.75      2.88 o 
   0  12   5      111.98      105.62      2.95 o 
   1  12   5       11.41        7.49      1.78 o 
   2  12   5     1109.76     1050.99     14.60 o 
   3  12   5        6.70        0.39      2.76 o 
   4  12   5      240.44      257.69      8.85 o 
   5  12   5       52.03       67.83      5.99 o 
   6  12   5        0.94        1.42      5.07 o 
 -10  13   5      189.08      198.18     11.00 o 
  -9  13   5       26.71       21.44      4.48 o 
  -8  13   5      841.98      854.42     12.97 o 
  -7  13   5      139.15      151.62      5.34 o 
  -6  13   5      330.61      313.69      6.68 o 
  -5  13   5      631.87      608.91      9.64 o 
  -4  13   5      380.83      372.40      8.24 o 
  -3  13   5      691.12      675.57      8.44 o 
  -2  13   5       18.71       18.93      2.27 o 
  -1  13   5      403.85      421.02      5.57 o 
   0  13   5       56.46       57.53      2.56 o 
   1  13   5       85.79       81.73      3.06 o 
   2  13   5        7.16        9.90      3.08 o 
   3  13   5     1415.06     1278.38     16.00 o 
   4  13   5      370.22      366.88     10.47 o 
   5  13   5       50.03       54.69      6.27 o 
   6  13   5      109.30      117.65      8.60 o 
  -9  14   5       17.29       14.96      4.08 o 
  -8  14   5      186.86      194.66      8.03 o 
  -7  14   5       56.15       57.56      4.43 o 
  -6  14   5       87.39       87.58      4.40 o 
  -5  14   5      355.23      381.32      7.95 o 
  -4  14   5       83.51       84.31      4.39 o 
  -3  14   5       13.53       13.21      2.40 o 
  -2  14   5      579.10      549.22      7.64 o 
  -1  14   5        0.49       -1.71      1.71 o 
   0  14   5       16.37       10.29      1.97 o 
   1  14   5        5.08       -1.37      2.20 o 
   2  14   5       84.61       65.43      4.75 o 
   3  14   5      230.41      203.29      6.62 o 
   4  14   5      271.61      314.65     11.24 o 
   5  14   5        0.08        7.06      6.05 o 
   6  14   5        4.21       -1.35      6.74 o 
  -9  15   5      130.57      136.58      7.71 o 
  -8  15   5      424.09      431.39     10.28 o 
  -7  15   5       53.43       41.34      4.62 o 
  -6  15   5     1262.55     1340.09     17.80 o 
  -5  15   5      794.82      802.16     11.99 o 
  -4  15   5      970.53      924.63     12.58 o 
  -3  15   5      249.70      216.62      5.90 o 
  -2  15   5       63.51       51.72      3.39 o 
  -1  15   5      680.81      647.84      8.63 o 
   0  15   5       32.71       18.51      2.41 o 
   1  15   5      709.12      719.33     12.10 o 
   2  15   5      395.12      422.17      9.17 o 
   3  15   5      168.74      162.91      6.38 o 
   4  15   5      374.63      383.08     11.53 o 
   5  15   5       79.37       63.41      8.71 o 
  -8  16   5       20.43       26.93      5.40 o 
  -7  16   5        1.83        7.30      3.94 o 
  -6  16   5       13.02       18.16      3.94 o 
  -5  16   5      273.91      283.52      7.71 o 
  -4  16   5      441.04      427.22      8.85 o 
  -3  16   5       34.70       30.99      3.09 o 
  -2  16   5       16.84       18.39      3.31 o 
  -1  16   5       61.98       63.05      3.52 o 
   0  16   5       10.62        3.19      2.27 o 
   1  16   5        1.86       -2.95      2.95 o 
   2  16   5       18.86       16.04      3.84 o 
   3  16   5       22.85       17.24      3.97 o 
   4  16   5       11.04       19.68      5.83 o 
   5  16   5       15.94       15.93      6.60 o 
  -8  17   5       95.27       85.61      6.74 o 
  -7  17   5      162.05      168.52      7.73 o 
  -6  17   5      311.08      317.20      9.14 o 
  -5  17   5      546.40      536.98     10.47 o 
  -4  17   5      184.68      189.48      7.45 o 
  -3  17   5       66.08       68.08      4.92 o 
  -2  17   5        0.82       -1.39      2.45 o 
  -1  17   5      502.93      508.99      8.15 o 
   0  17   5        1.14       -2.55      2.55 o 
   1  17   5      676.74      662.13     14.91 o 
   2  17   5        0.53        2.58      3.47 o 
   3  17   5       19.61       20.24      4.15 o 
   4  17   5        3.24        2.31      5.69 o 
  -7  18   5        1.54        1.18      4.49 o 
  -6  18   5      106.10       88.51      6.15 o 
  -5  18   5        2.56        5.43      3.94 o 
  -4  18   5       12.85       10.60      3.71 o 
  -3  18   5      110.35       95.36      5.57 o 
  -2  18   5       10.44       14.76      3.24 o 
  -1  18   5       33.87       27.46      3.37 o 
   0  18   5      193.87      150.36      6.82 o 
   1  18   5        4.90       -0.23      3.34 o 
   2  18   5       13.54       10.69      4.07 o 
   3  18   5       31.92       33.24      5.97 o 
   4  18   5      113.11      128.81     14.14 o 
  -6  19   5      253.21      294.60     12.62 o 
  -5  19   5      199.92      210.93     11.69 o 
  -4  19   5       19.91       18.33      4.28 o 
  -3  19   5      148.52      143.90      6.70 o 
  -2  19   5      155.72      147.96      6.24 o 
  -1  19   5      228.19      241.58      6.38 o 
   0  19   5       30.33       27.36      4.73 o 
   1  19   5      108.31      109.95      6.13 o 
   2  19   5        0.19       -4.01      4.01 o 
   3  19   5      113.10      117.77      8.13 o 
  -5  20   5       49.25       41.89      5.85 o 
  -4  20   5       35.65       26.86      5.73 o 
  -3  20   5       85.50       85.89      6.51 o 
  -2  20   5      141.47      120.84      6.92 o 
  -1  20   5       32.15       33.37      3.97 o 
   0  20   5      293.60      276.90     12.70 o 
   1  20   5        7.22       12.71      5.14 o 
   2  20   5       82.59       67.47      7.13 o 
  -4  21   5       96.38      113.58     12.05 o 
  -3  21   5       32.87       49.94      8.10 o 
  -2  21   5        0.15       -3.93      3.93 o 
  -1  21   5       93.93      106.65      6.35 o 
   0  21   5       16.85       12.93      5.37 o 
 -12   0   6      326.09      275.86     24.91 o 
 -11   0   6      190.60      185.28     12.91 o 
 -10   0   6     1125.39     1116.56     30.42 o 
  -9   0   6     6665.72     6605.41     82.35 o 
  -8   0   6      841.21      866.76     17.55 o 
  -7   0   6     7093.88     7115.67     47.26 o 
  -6   0   6      412.77      399.23      5.65 o 
  -5   0   6    11602.12    11597.68     99.02 o 
  -4   0   6    14636.90    15328.59    129.26 o 
  -3   0   6     9305.92     9339.13     89.32 o 
  -2   0   6     5940.48     6000.21     85.67 o 
  -1   0   6      420.73      346.86      9.16 o 
   0   0   6     1902.39     2278.52     25.64 o 
   1   0   6     3892.63     4387.98     45.83 o 
   2   0   6     3114.39     3108.97     34.69 o 
   3   0   6        4.95        7.39      5.12 o 
   4   0   6     2078.31     2065.50     38.36 o 
   5   0   6     1544.59     1553.44     35.24 o 
   6   0   6       51.08       28.12      7.75 o 
   7   0   6      794.54      859.27     62.61 o 
   8   0   6       73.29       59.41     11.49 o 
 -12   1   6        4.86       14.70      8.27 o 
 -11   1   6      336.23      362.77     12.05 o 
 -10   1   6       89.04       89.46      6.68 o 
  -9   1   6      139.28      137.81      6.29 o 
  -8   1   6      474.30      463.76      8.02 o 
  -7   1   6       20.31       32.05      2.02 o 
  -6   1   6       99.63       88.01      2.65 o 
  -5   1   6     1268.66     1516.02     14.62 o 
  -4   1   6        0.80        2.59      1.18 o 
  -3   1   6     5522.24     5100.46     30.65 o 
  -2   1   6      188.38      188.32      5.49 o 
  -1   1   6     1615.02     1807.54     15.54 o 
   0   1   6      350.76      387.08      6.00 o 
   1   1   6      428.48      379.50      5.44 o 
   2   1   6      135.49       97.77      3.03 o 
   3   1   6        1.35        2.62      1.74 o 
   4   1   6      100.59       84.81      5.53 o 
   5   1   6        1.26        3.99      3.99 o 
   6   1   6        6.50        5.59      4.54 o 
   7   1   6        0.07       -4.79      4.79 o 
   8   1   6       29.94       35.76      7.41 o 
 -12   2   6       15.32       21.11      9.17 o 
 -11   2   6      654.39      749.80     17.19 o 
 -10   2   6      357.71      351.49     11.25 o 
  -9   2   6     5065.50     4968.64     50.24 o 
  -8   2   6      451.58      463.22      8.00 o 
  -7   2   6     3625.38     3710.27     23.48 o 
  -6   2   6     1067.07     1048.95      7.67 o 
  -5   2   6     6583.38     6461.93     37.12 o 
  -4   2   6    18103.70    18782.83    167.76 o 
  -3   2   6    18053.05    18025.68    110.64 o 
  -2   2   6     1610.92     1502.40     18.96 o 
  -1   2   6      588.41      496.71      6.07 o 
   0   2   6       24.11       29.10      1.71 o 
   1   2   6     6708.59     7414.41     52.17 o 
   2   2   6     1836.32     1762.28     15.62 o 
   3   2   6      892.88      921.60     10.29 o 
   4   2   6       14.16       20.34      3.01 o 
   5   2   6      124.08      134.48     16.83 o 
   6   2   6      255.08      258.76     11.22 o 
   7   2   6      536.97      474.84     14.77 o 
   8   2   6      233.93      225.44     11.54 o 
 -12   3   6      111.27       82.83     12.00 o 
 -11   3   6       46.68       37.40      7.29 o 
 -10   3   6       21.91       31.00      5.39 o 
  -9   3   6       79.31       79.97      4.80 o 
  -8   3   6     1789.84     1812.66     17.11 o 
  -7   3   6      850.86      893.11      8.87 o 
  -6   3   6     1950.19     1948.00     17.16 o 
  -5   3   6      331.16      288.45      4.29 o 
  -4   3   6    12246.45    12969.10     78.33 o 
  -3   3   6      277.61      297.90      3.86 o 
  -2   3   6     5349.64     5665.33     44.94 o 
  -1   3   6     1225.82     1221.03     11.45 o 
   0   3   6     2444.18     2368.35     18.77 o 
   1   3   6       85.14      154.12      3.58 o 
   2   3   6       64.80       70.14      2.81 o 
   3   3   6       46.11       51.31      2.74 o 
   4   3   6        0.37       -2.34      2.34 o 
   5   3   6      343.01      334.50     10.87 o 
   6   3   6       44.10       41.25      6.38 o 
   7   3   6       18.86       10.81      5.54 o 
   8   3   6      238.95      231.94     11.84 o 
 -12   4   6       44.13       37.48     10.33 o 
 -11   4   6      375.56      413.20     15.28 o 
 -10   4   6      134.73      150.08      7.02 o 
  -9   4   6      509.34      502.54      9.20 o 
  -8   4   6      309.70      332.01      5.29 o 
  -7   4   6     4976.04     5045.60     34.09 o 
  -6   4   6      343.22      377.71      5.31 o 
  -5   4   6     2370.41     2407.49     16.24 o 
  -4   4   6     1961.19     1873.17     13.69 o 
  -3   4   6     1764.88     1691.15     14.95 o 
  -2   4   6      159.04      108.50      2.28 o 
  -1   4   6      190.03      155.77      3.15 o 
   0   4   6     1981.91     1839.27     14.45 o 
   1   4   6      189.91      181.54      4.32 o 
   2   4   6      381.49      408.37      8.91 o 
   3   4   6       82.46       69.38      3.29 o 
   4   4   6      931.03      982.75     13.90 o 
   5   4   6        1.02        1.17      3.29 o 
   6   4   6      652.04      664.91     16.25 o 
   7   4   6      300.08      306.75     12.17 o 
   8   4   6        8.06        5.69      6.29 o 
 -12   5   6      727.02      674.79     39.33 o 
 -11   5   6        1.18       -1.10      6.25 o 
 -10   5   6     1317.62     1364.78     25.82 o 
  -9   5   6      178.45      184.94      5.92 o 
  -8   5   6     3671.96     3621.20     26.45 o 
  -7   5   6      783.90      834.33      8.46 o 
  -6   5   6     8383.18     8456.30     48.65 o 
  -5   5   6     6694.03     6225.73     37.67 o 
  -4   5   6     5487.85     5360.16     31.36 o 
  -3   5   6     4119.61     4204.69     27.50 o 
  -2   5   6     1020.87      973.88      8.34 o 
  -1   5   6     5049.82     4905.27     33.09 o 
   0   5   6     1212.52     1092.90      9.70 o 
   1   5   6     3084.76     3071.62     24.11 o 
   2   5   6       71.64       65.05      2.76 o 
   3   5   6      416.48      378.88      7.78 o 
   4   5   6      323.95      266.52      8.44 o 
   5   5   6      772.04      742.56     12.60 o 
   6   5   6      905.08      832.86     21.73 o 
   7   5   6       25.83        8.36     12.56 o 
 -12   6   6       52.73       55.82     11.32 o 
 -11   6   6       19.19       11.87      5.60 o 
 -10   6   6       19.79       19.05      4.10 o 
  -9   6   6      547.22      512.85      9.53 o 
  -8   6   6      217.33      221.35      4.97 o 
  -7   6   6     1377.16     1348.99     12.43 o 
  -6   6   6     1851.17     1744.01     15.17 o 
  -5   6   6      460.62      440.49      4.90 o 
  -4   6   6      776.50      829.44      7.06 o 
  -3   6   6      180.06      141.04      4.29 o 
  -2   6   6     1018.71     1068.21      9.62 o 
  -1   6   6      109.59      130.99      2.42 o 
   0   6   6      271.00      227.79      3.69 o 
   1   6   6      347.44      381.85      5.23 o 
   2   6   6       38.07       57.71      2.99 o 
   3   6   6      101.04       98.36      4.42 o 
   4   6   6      100.14       83.33      5.17 o 
   5   6   6        2.97       -0.10      3.29 o 
   6   6   6      213.37      187.72     16.20 o 
   7   6   6      156.28      148.24     11.86 o 
 -12   7   6      416.76      445.50     45.69 o 
 -11   7   6       90.39       99.88      9.27 o 
 -10   7   6      503.44      549.01     13.03 o 
  -9   7   6      116.16      116.37      4.51 o 
  -8   7   6     2004.41     1929.41     16.75 o 
  -7   7   6     1162.45     1227.49     12.46 o 
  -6   7   6     6595.31     6395.15     42.20 o 
  -5   7   6     2662.19     2708.56     18.60 o 
  -4   7   6     8767.41     8408.78     51.83 o 
  -3   7   6      443.93      588.30      6.10 o 
  -2   7   6     1150.06     1104.06      9.60 o 
  -1   7   6     4388.62     4450.76     29.42 o 
   0   7   6      647.11      617.10      5.86 o 
   1   7   6      601.76      562.58      6.45 o 
   2   7   6      238.57      228.14      4.47 o 
   3   7   6      110.99      126.43      4.97 o 
   4   7   6        1.06        7.30      3.52 o 
   5   7   6     1501.55     1544.73     20.02 o 
   6   7   6      492.53      506.31     16.66 o 
   7   7   6        5.19       -0.14      5.23 o 
 -11   8   6        3.56        3.10      5.66 o 
 -10   8   6       97.35       90.53      9.28 o 
  -9   8   6       36.59       46.01      3.62 o 
  -8   8   6        0.29        1.47      2.19 o 
  -7   8   6     1275.49     1232.21     13.61 o 
  -6   8   6      567.85      573.11      7.83 o 
  -5   8   6        9.03       17.99      1.82 o 
  -4   8   6      430.45      478.50      5.68 o 
  -3   8   6      758.61      797.49      7.62 o 
  -2   8   6      684.97      696.32      6.53 o 
  -1   8   6      692.39      664.39      7.34 o 
   0   8   6       20.99       33.19      1.82 o 
   1   8   6       10.60       16.91      1.65 o 
   2   8   6        0.95        3.29      1.69 o 
   3   8   6       18.25       30.08      3.43 o 
   4   8   6      155.40      141.73      5.82 o 
   5   8   6      108.14      100.27      5.65 o 
   6   8   6      290.05      290.24     11.62 o 
   7   8   6        0.46       -1.65      5.33 o 
 -11   9   6        2.25       -2.75      5.77 o 
 -10   9   6      335.03      373.00     11.31 o 
  -9   9   6       26.01       23.48      3.31 o 
  -8   9   6     1961.71     1996.67     25.02 o 
  -7   9   6      219.08      210.46      5.30 o 
  -6   9   6     1600.37     1540.41     18.37 o 
  -5   9   6     1428.13     1365.29     12.97 o 
  -4   9   6     4018.62     3758.67     26.24 o 
  -3   9   6     2102.55     2223.31     16.19 o 
  -2   9   6     2154.07     2155.39     14.34 o 
  -1   9   6     1537.07     1515.72     11.49 o 
   0   9   6     2252.87     2107.95     14.82 o 
   1   9   6     1390.60     1368.35     11.95 o 
   2   9   6      251.18      278.67      6.27 o 
   3   9   6      226.97      241.49      7.77 o 
   4   9   6       22.82       18.29      4.30 o 
   5   9   6      758.32      768.69     20.83 o 
   6   9   6      248.31      226.27     10.23 o 
   7   9   6        1.63        7.44      6.75 o 
 -11  10   6      119.93      153.36      9.96 o 
 -10  10   6      118.19      120.39      8.98 o 
  -9  10   6      510.24      546.22      9.83 o 
  -8  10   6        3.40        4.05      2.83 o 
  -7  10   6      135.42      136.15      4.59 o 
  -6  10   6      799.80      726.66     10.00 o 
  -5  10   6     1036.52      985.42     11.67 o 
  -4  10   6      110.33      128.00      3.71 o 
  -3  10   6     2138.24     2119.00     15.90 o 
  -2  10   6      466.70      412.02      4.95 o 
  -1  10   6      253.84      190.61      3.64 o 
   0  10   6      215.07      222.83      4.10 o 
   1  10   6       42.50       36.53      2.22 o 
   2  10   6       19.18       25.39      3.28 o 
   3  10   6       32.54       34.28      5.97 o 
   4  10   6      115.74      117.26      6.44 o 
   5  10   6       51.42       47.31      5.60 o 
   6  10   6      202.48      211.99     11.88 o 
   7  10   6        3.09        4.82      7.06 o 
 -11  11   6       29.19       34.11      7.19 o 
 -10  11   6      225.15      239.04      9.64 o 
  -9  11   6        4.44        6.28      3.37 o 
  -8  11   6     2599.20     2565.16     23.19 o 
  -7  11   6      352.44      379.24      7.22 o 
  -6  11   6      199.82      207.02      6.06 o 
  -5  11   6      638.57      613.41      9.25 o 
  -4  11   6     3175.45     3205.84     23.73 o 
  -3  11   6     4015.44     3996.51     26.82 o 
  -2  11   6       12.66       11.88      1.72 o 
  -1  11   6      273.08      247.86      4.06 o 
   0  11   6      409.47      407.78      6.17 o 
   1  11   6      489.43      499.16      6.42 o 
   2  11   6       11.46       18.48      3.26 o 
   3  11   6     1008.60      917.15     15.62 o 
   4  11   6      578.30      528.40     18.16 o 
   5  11   6      183.18      176.83      8.10 o 
   6  11   6      134.50      143.44     11.05 o 
 -10  12   6      102.36       95.86      6.84 o 
  -9  12   6      663.56      700.87     12.51 o 
  -8  12   6      247.44      252.70      6.65 o 
  -7  12   6      508.93      506.41      8.56 o 
  -6  12   6       44.01       48.98      3.36 o 
  -5  12   6      527.83      538.38      9.53 o 
  -4  12   6      705.91      722.89      8.70 o 
  -3  12   6     2060.27     2098.13     17.24 o 
  -2  12   6      756.59      732.67      8.11 o 
  -1  12   6      223.63      190.11      3.79 o 
   0  12   6      332.67      286.35      4.59 o 
   1  12   6      775.90      754.48      8.38 o 
   2  12   6      423.15      476.67      9.73 o 
   3  12   6       23.91       24.12      4.50 o 
   4  12   6      289.06      303.28     10.67 o 
   5  12   6       40.50       44.52      5.72 o 
   6  12   6        6.26       -0.05      4.59 o 
 -10  13   6        5.25        1.80      4.75 o 
  -9  13   6        0.05       -3.68      3.68 o 
  -8  13   6      183.15      169.29      5.84 o 
  -7  13   6        5.78        2.98      2.79 o 
  -6  13   6      106.11      112.50      4.56 o 
  -5  13   6      117.30      105.06      4.64 o 
  -4  13   6       17.94       22.64      2.58 o 
  -3  13   6      216.76      242.29      5.14 o 
  -2  13   6       16.75       17.35      2.15 o 
  -1  13   6      401.37      380.13      5.40 o 
   0  13   6      127.87      120.31      3.58 o 
   1  13   6      110.30       96.28      4.84 o 
   2  13   6        1.07       -2.67      2.67 o 
   3  13   6      704.12      688.52     17.35 o 
   4  13   6       34.17       37.89      7.55 o 
   5  13   6      162.35      151.82      8.11 o 
   6  13   6       96.55       77.32     12.56 o 
 -10  14   6       41.67       26.19      6.98 o 
  -9  14   6      326.62      355.16      9.06 o 
  -8  14   6        0.49        1.79      3.37 o 
  -7  14   6     1461.82     1497.95     20.51 o 
  -6  14   6      668.06      665.83     10.06 o 
  -5  14   6     1106.88     1198.08     14.70 o 
  -4  14   6      601.20      602.08     12.00 o 
  -3  14   6      705.79      709.58      9.57 o 
  -2  14   6      656.03      601.18      7.76 o 
  -1  14   6      250.71      252.82      5.80 o 
   0  14   6     2391.62     2436.28     17.47 o 
   1  14   6      189.57      173.02      5.38 o 
   2  14   6      730.38      683.54     10.82 o 
   3  14   6      142.68      104.31      6.63 o 
   4  14   6      121.41      115.48      7.28 o 
   5  14   6      212.51      239.04     12.75 o 
  -9  15   6       43.74       41.33      5.71 o 
  -8  15   6        0.99        0.13      3.84 o 
  -7  15   6       53.12       59.35      4.43 o 
  -6  15   6      235.19      241.33      6.62 o 
  -5  15   6        5.70       10.30      3.33 o 
  -4  15   6       80.52       60.08      4.18 o 
  -3  15   6      217.35      196.00      5.38 o 
  -2  15   6       38.18       44.70      3.12 o 
  -1  15   6        0.55        2.54      2.28 o 
   0  15   6       88.36       79.01      3.37 o 
   1  15   6        2.95        0.01      2.87 o 
   2  15   6       78.72       69.40      4.78 o 
   3  15   6       44.52       43.81      8.93 o 
   4  15   6      104.51      129.09      7.79 o 
   5  15   6        4.85        6.86      7.03 o 
  -9  16   6       38.76       39.92      5.66 o 
  -8  16   6        7.37        6.48      4.04 o 
  -7  16   6      480.26      484.09     11.59 o 
  -6  16   6      564.36      590.96     10.83 o 
  -5  16   6      757.74      817.17     12.52 o 
  -4  16   6      156.21      155.76      5.87 o 
  -3  16   6       26.04       31.38      3.22 o 
  -2  16   6      250.87      242.74      5.71 o 
  -1  16   6      123.35      141.71      5.39 o 
   0  16   6      944.88      980.44     17.54 o 
   1  16   6       10.82        7.76      4.18 o 
   2  16   6       17.19       17.47      3.95 o 
   3  16   6       83.97       88.24      6.90 o 
   4  16   6      271.17      236.11     11.22 o 
  -8  17   6       22.84       18.88      5.04 o 
  -7  17   6      350.85      359.01     11.57 o 
  -6  17   6       11.38        8.64      3.84 o 
  -5  17   6       31.10       27.64      3.96 o 
  -4  17   6      215.69      213.86      6.82 o 
  -3  17   6        4.18        1.75      2.75 o 
  -2  17   6       67.84       72.23      3.95 o 
  -1  17   6      102.21       95.83      4.28 o 
   0  17   6       75.92       74.68      5.35 o 
   1  17   6        5.85        7.62      3.90 o 
   2  17   6      103.82      102.54      5.87 o 
   3  17   6        1.64       -5.05      5.05 o 
   4  17   6       45.05       33.95      7.41 o 
  -7  18   6      257.26      235.62      9.40 o 
  -6  18   6      128.11      124.18      6.17 o 
  -5  18   6       40.74       45.21      4.61 o 
  -4  18   6      163.09      152.59      6.75 o 
  -3  18   6       10.13       14.79      3.57 o 
  -2  18   6       27.79       27.94      3.40 o 
  -1  18   6        5.06        7.31      3.01 o 
   0  18   6      537.71      552.84     11.95 o 
   1  18   6        4.46        0.55      4.33 o 
   2  18   6       43.30       27.90      4.95 o 
   3  18   6        1.10       -4.99      4.99 o 
  -6  19   6      191.94      193.76      8.84 o 
  -5  19   6       27.88       26.35      5.07 o 
  -4  19   6      305.65      311.58      9.09 o 
  -3  19   6       16.01       16.52      3.83 o 
  -2  19   6       15.41       36.23      3.84 o 
  -1  19   6      198.30      196.48      5.94 o 
   0  19   6       43.73       48.91      5.44 o 
   1  19   6       91.74       63.38      8.36 o 
   2  19   6       34.32       49.62      6.06 o 
  -5  20   6       31.29       24.12      5.27 o 
  -4  20   6        5.28       -1.33      4.78 o 
  -3  20   6       98.14       88.28      5.73 o 
  -2  20   6      259.10      250.60      6.87 o 
  -1  20   6       28.87       33.09      4.81 o 
   0  20   6      108.80      124.38      7.88 o 
   1  20   6       43.55       49.66      9.22 o 
  -4  21   6       40.86       52.27      6.69 o 
  -3  21   6      104.41      107.67      7.13 o 
  -2  21   6      136.68      144.36      7.58 o 
  -1  21   6      136.46      158.68      8.77 o 
 -12   1   7        5.59       -0.06      7.81 o 
 -11   1   7       23.07       25.14      5.48 o 
 -10   1   7      814.80      838.35     15.07 o 
  -9   1   7       91.11       78.92      4.60 o 
  -8   1   7     2153.38     2097.72     22.55 o 
  -7   1   7     1622.28     1627.29     10.52 o 
  -6   1   7     2169.54     2036.93     12.95 o 
  -5   1   7     2587.28     2457.62     19.56 o 
  -4   1   7    12776.12    13956.62     93.52 o 
  -3   1   7    38277.50    39641.86    221.94 o 
  -2   1   7     4218.05     4305.35     45.27 o 
  -1   1   7     2992.84     2890.16     22.24 o 
   0   1   7      126.99      126.45      3.26 o 
   1   1   7     4137.66     3760.60     28.87 o 
   2   1   7       43.64       55.57      4.32 o 
   3   1   7     8012.68     8103.28     58.51 o 
   4   1   7       31.45       32.05      4.04 o 
   5   1   7      146.56      138.55      9.22 o 
   6   1   7      183.26      175.05      9.39 o 
   7   1   7      518.64      553.15     19.11 o 
 -12   2   7        4.31        5.20      6.65 o 
 -11   2   7        0.99       -1.32      4.49 o 
 -10   2   7        6.14        5.54      3.73 o 
  -9   2   7       10.28       10.35      3.50 o 
  -8   2   7      170.62      163.51      4.25 o 
  -7   2   7      108.43      100.22      2.59 o 
  -6   2   7     2094.08     2140.46     20.50 o 
  -5   2   7     1791.17     1840.53     13.30 o 
  -4   2   7      115.88       81.01      2.64 o 
  -3   2   7      677.15      673.95      7.28 o 
  -2   2   7     5715.20     5468.69     38.73 o 
  -1   2   7      588.24      553.18      6.50 o 
   0   2   7       89.09       44.11      2.18 o 
   1   2   7       16.45       20.47      1.92 o 
   2   2   7      929.13      973.04     10.65 o 
   3   2   7       67.53       67.13      3.56 o 
   4   2   7      291.59      298.65      7.55 o 
   5   2   7      431.26      467.20     13.16 o 
   6   2   7      442.25      424.79     13.47 o 
   7   2   7       64.09       58.41      7.62 o 
 -12   3   7      241.77      253.29     13.17 o 
 -11   3   7       38.86       36.87      6.00 o 
 -10   3   7        4.98        1.31      3.77 o 
  -9   3   7      229.80      221.44      6.76 o 
  -8   3   7     1263.78     1203.42     10.74 o 
  -7   3   7     1538.48     1461.78     16.74 o 
  -6   3   7     2130.64     2145.53     14.53 o 
  -5   3   7     1308.44     1216.07      9.67 o 
  -4   3   7      250.03      275.41      3.95 o 
  -3   3   7    13458.87    14043.02     80.65 o 
  -2   3   7     2353.16     2341.10     17.35 o 
  -1   3   7     2895.13     2794.73     21.71 o 
   0   3   7      335.25      263.87      4.92 o 
   1   3   7      979.88      710.98     10.64 o 
   2   3   7      161.17      152.82      4.05 o 
   3   3   7       18.56       13.72      2.43 o 
   4   3   7       63.20       44.09      3.91 o 
   5   3   7      725.56      679.70     15.88 o 
   6   3   7       37.11       38.14      9.10 o 
   7   3   7      188.01      194.73     20.57 o 
 -12   4   7        3.95       -0.52      6.86 o 
 -11   4   7      236.96      250.63     10.46 o 
 -10   4   7      230.58      232.15      8.26 o 
  -9   4   7       29.11       28.74      3.40 o 
  -8   4   7      209.54      196.40      5.00 o 
  -7   4   7     2049.98     1903.01     14.65 o 
  -6   4   7     1405.99     1415.82     10.62 o 
  -5   4   7      136.05      119.83      2.82 o 
  -4   4   7     8765.08     9363.76     90.16 o 
  -3   4   7      154.66      205.80      6.37 o 
  -2   4   7     3390.78     3160.19     20.30 o 
  -1   4   7      931.82      983.56      8.58 o 
   0   4   7    12233.20    12567.36     85.96 o 
   1   4   7      420.21      444.74      6.79 o 
   2   4   7     3228.79     3151.14     25.60 o 
   3   4   7        2.26       -0.63      2.24 o 
   4   4   7      512.09      586.72     10.75 o 
   5   4   7      160.18      133.35      7.92 o 
   6   4   7      908.32      951.41     20.33 o 
   7   4   7      274.60      282.35     18.38 o 
 -12   5   7       85.84       88.48     12.51 o 
 -11   5   7       18.50       25.11      5.77 o 
 -10   5   7        8.26       18.14      3.91 o 
  -9   5   7      151.99      161.16      5.58 o 
  -8   5   7     2312.32     2335.04     17.82 o 
  -7   5   7      632.17      657.99      7.40 o 
  -6   5   7     2918.82     2997.62     19.39 o 
  -5   5   7       92.02       69.69      2.18 o 
  -4   5   7     3371.65     3493.26     25.20 o 
  -3   5   7     4467.32     4501.59     31.05 o 
  -2   5   7     1361.65     1428.84     11.25 o 
  -1   5   7     1997.75     1937.77     15.22 o 
   0   5   7      930.74     1084.10      9.57 o 
   1   5   7      363.67      295.17      5.22 o 
   2   5   7        0.63       -1.64      1.64 o 
   3   5   7      683.24      666.28     10.95 o 
   4   5   7       15.70       16.31      3.36 o 
   5   5   7        5.91        1.13      3.55 o 
   6   5   7      136.18      131.33      8.71 o 
   7   5   7       74.86       47.24      7.42 o 
 -12   6   7        9.74       11.47      7.44 o 
 -11   6   7      341.48      347.78     14.40 o 
 -10   6   7      263.28      268.45      7.62 o 
  -9   6   7      477.63      445.62      7.64 o 
  -8   6   7     1665.29     1581.99     13.63 o 
  -7   6   7     2833.56     2788.36     20.18 o 
  -6   6   7     5673.78     5637.21     37.04 o 
  -5   6   7      783.39      803.05      7.22 o 
  -4   6   7     1286.45     1036.38     10.53 o 
  -3   6   7      786.55      760.71      7.51 o 
  -2   6   7    11112.74    11394.90     69.52 o 
  -1   6   7      401.22      376.71      4.54 o 
   0   6   7     4524.97     4352.23     29.12 o 
   1   6   7      238.08      212.66      4.23 o 
   2   6   7      339.69      337.04      6.03 o 
   3   6   7       28.85       50.54      3.93 o 
   4   6   7     1846.73     1829.40     21.84 o 
   5   6   7       95.33       95.36      5.57 o 
   6   6   7     1101.62     1058.60     21.62 o 
   7   6   7        2.43        6.99      5.72 o 
 -12   7   7      149.25      171.93     15.10 o 
 -11   7   7       57.09       46.13      5.90 o 
 -10   7   7      152.90      160.42      6.90 o 
  -9   7   7      150.11      145.61      4.28 o 
  -8   7   7       43.04       32.97      2.61 o 
  -7   7   7       98.42       95.63      3.39 o 
  -6   7   7      963.99      958.89     10.79 o 
  -5   7   7      946.28      945.34      8.20 o 
  -4   7   7      226.85      228.60      3.93 o 
  -3   7   7        2.21        0.55      1.22 o 
  -2   7   7       77.93       78.61      2.33 o 
  -1   7   7       14.77       10.96      1.43 o 
   0   7   7      295.83      342.51      4.62 o 
   1   7   7     1253.08     1267.00     11.88 o 
   2   7   7      263.06      256.05      5.38 o 
   3   7   7       94.94       60.25      4.16 o 
   4   7   7        0.07       -1.87      3.14 o 
   5   7   7        0.05        0.28      3.64 o 
   6   7   7       19.30       17.92      5.87 o 
   7   7   7        4.61        6.09      5.99 o 
 -12   8   7        1.91       -0.66     12.32 o 
 -11   8   7      326.98      308.41     11.78 o 
 -10   8   7      156.82      177.52     10.69 o 
  -9   8   7      157.07      171.26      4.94 o 
  -8   8   7        2.24        5.14      2.21 o 
  -7   8   7     3020.09     2917.48     23.73 o 
  -6   8   7     2856.72     2855.87     22.95 o 
  -5   8   7     1779.73     1848.06     15.02 o 
  -4   8   7     1440.73     1282.02     10.92 o 
  -3   8   7     2086.61     2003.33     14.86 o 
  -2   8   7     6833.71     6642.98     40.72 o 
  -1   8   7     1275.82     1141.17     10.28 o 
   0   8   7     2824.32     2682.71     18.75 o 
   1   8   7       40.26       48.15      2.62 o 
   2   8   7     3140.50     3127.57     30.86 o 
   3   8   7       58.76       41.96      3.92 o 
   4   8   7     1376.84     1338.04     18.15 o 
   5   8   7      187.79      191.07      7.45 o 
   6   8   7      537.49      497.68     15.11 o 
 -11   9   7        3.78        4.13      5.14 o 
 -10   9   7       68.66       58.85      6.04 o 
  -9   9   7      262.91      267.09      6.40 o 
  -8   9   7      153.42      130.26      4.89 o 
  -7   9   7      786.65      797.07     10.11 o 
  -6   9   7      161.83      147.02      4.30 o 
  -5   9   7      636.44      677.15      7.71 o 
  -4   9   7       76.09       71.05      2.65 o 
  -3   9   7      346.12      298.77      4.67 o 
  -2   9   7        0.52        2.39      1.31 o 
  -1   9   7     1205.67     1201.16     13.78 o 
   0   9   7        0.43        0.41      1.42 o 
   1   9   7      624.86      686.41      8.89 o 
   2   9   7        0.78        2.38      2.78 o 
   3   9   7      881.48      916.17     15.62 o 
   4   9   7       33.50       26.33      4.61 o 
   5   9   7      317.90      346.43     10.70 o 
   6   9   7        0.13       -3.80      6.00 o 
 -11  10   7      344.66      369.67     12.25 o 
 -10  10   7       57.65       60.34      6.22 o 
  -9  10   7      543.81      535.09      9.13 o 
  -8  10   7      159.38      142.59      5.19 o 
  -7  10   7      962.56      905.16     11.63 o 
  -6  10   7      407.58      391.91      7.32 o 
  -5  10   7     1470.16     1415.66     13.05 o 
  -4  10   7     4281.53     4415.30     30.81 o 
  -3  10   7     1037.59     1095.45     11.79 o 
  -2  10   7     1927.82     1812.42     13.58 o 
  -1  10   7      797.73      810.22      7.88 o 
   0  10   7     1231.87     1219.34     10.64 o 
   1  10   7      119.84      112.16      3.52 o 
   2  10   7     1121.54     1057.74     16.54 o 
   3  10   7      160.48      142.65      6.81 o 
   4  10   7      105.36      108.77      8.40 o 
   5  10   7        2.98       -4.19      4.19 o 
   6  10   7      467.57      476.79     15.12 o 
 -11  11   7       34.80       26.96      6.09 o 
 -10  11   7      483.50      505.14     11.89 o 
  -9  11   7      569.66      604.24      9.87 o 
  -8  11   7        5.09        4.18      2.72 o 
  -7  11   7        4.91        1.98      2.45 o 
  -6  11   7       31.94       29.49      3.04 o 
  -5  11   7     2026.29     1916.10     17.61 o 
  -4  11   7      552.03      526.59      7.26 o 
  -3  11   7     3215.60     3135.76     22.17 o 
  -2  11   7       56.58       54.09      2.59 o 
  -1  11   7      411.79      379.55      5.33 o 
   0  11   7     1015.71     1002.47      9.32 o 
   1  11   7     3969.09     3893.84     28.01 o 
   2  11   7      153.74      149.66      6.64 o 
   3  11   7     1038.55     1023.71     17.32 o 
   4  11   7        0.51        3.76      4.08 o 
   5  11   7      184.69      190.86     12.05 o 
   6  11   7      143.26      164.62     10.14 o 
 -10  12   7       60.44       52.02      5.82 o 
  -9  12   7      255.53      229.21      8.79 o 
  -8  12   7      229.03      228.94      6.29 o 
  -7  12   7      499.92      481.33      8.32 o 
  -6  12   7       97.52       85.14      4.26 o 
  -5  12   7      650.53      625.78      9.26 o 
  -4  12   7      397.07      437.04      6.83 o 
  -3  12   7      563.76      539.29      7.08 o 
  -2  12   7      339.72      334.39      5.92 o 
  -1  12   7       44.51       53.91      2.51 o 
   0  12   7      122.68      126.83      3.64 o 
   1  12   7      183.35      171.21      6.11 o 
   2  12   7     1394.05     1349.88     19.95 o 
   3  12   7      172.72      144.08      7.20 o 
   4  12   7       11.91        5.29      5.08 o 
   5  12   7       99.26       80.71      8.29 o 
 -10  13   7      221.00      195.64      7.70 o 
  -9  13   7      400.25      418.14     13.61 o 
  -8  13   7      256.22      237.08      7.08 o 
  -7  13   7      333.71      370.10      7.62 o 
  -6  13   7       73.56       83.35      4.54 o 
  -5  13   7     1744.86     1733.68     18.20 o 
  -4  13   7     1086.86      979.30     16.31 o 
  -3  13   7     1861.78     1752.19     14.87 o 
  -2  13   7      322.67      335.28      6.44 o 
  -1  13   7      458.55      466.95      6.37 o 
   0  13   7      230.47      209.62      4.47 o 
   1  13   7     1157.15     1155.08     16.09 o 
   2  13   7        3.49        7.24      3.89 o 
   3  13   7      405.44      427.86     11.53 o 
   4  13   7       51.28       48.56      6.46 o 
   5  13   7      425.39      438.14     15.39 o 
 -10  14   7        0.27        8.11      4.81 o 
  -9  14   7       34.07       28.51      4.40 o 
  -8  14   7        6.48        6.86      3.25 o 
  -7  14   7        4.77        3.49      2.97 o 
  -6  14   7       60.58       63.31      4.63 o 
  -5  14   7      249.30      240.26      6.53 o 
  -4  14   7        1.24       -0.78      2.07 o 
  -3  14   7      142.89      138.89      4.12 o 
  -2  14   7       39.88       32.81      2.72 o 
  -1  14   7       47.30       48.14      3.01 o 
   0  14   7      393.69      375.05      7.03 o 
   1  14   7        4.66       -0.19      2.87 o 
   2  14   7        7.86        7.62      3.74 o 
   3  14   7        0.93       -0.26      4.03 o 
   4  14   7        5.78        7.24      4.72 o 
   5  14   7       35.33       33.74      6.65 o 
  -9  15   7       73.17       74.31      6.00 o 
  -8  15   7      410.84      395.85      8.75 o 
  -7  15   7      358.35      388.78      8.31 o 
  -6  15   7      972.55      985.56     13.82 o 
  -5  15   7      787.65      789.29     11.96 o 
  -4  15   7      107.03       97.67      4.74 o 
  -3  15   7      487.87      533.14      7.65 o 
  -2  15   7      258.78      240.09      6.12 o 
  -1  15   7     2196.82     2279.31     18.56 o 
   0  15   7       37.52       33.50      3.00 o 
   1  15   7      833.89      875.40     17.24 o 
   2  15   7        0.32       -1.48      3.66 o 
   3  15   7      145.82      180.83      9.54 o 
   4  15   7      101.79       98.67     10.09 o 
  -9  16   7        0.17       -3.32      4.25 o 
  -8  16   7      258.42      288.33      9.04 o 
  -7  16   7      244.74      249.77      7.69 o 
  -6  16   7      179.13      194.34      6.78 o 
  -5  16   7       19.18       10.61      3.52 o 
  -4  16   7       45.54       56.64      4.32 o 
  -3  16   7       18.06       11.87      2.73 o 
  -2  16   7       34.45       27.25      3.15 o 
  -1  16   7        3.08        5.31      2.68 o 
   0  16   7       27.97       32.86      4.78 o 
   1  16   7      190.97      170.49      7.35 o 
   2  16   7       61.68       59.68      5.43 o 
   3  16   7        0.44       -4.31      6.13 o 
   4  16   7       30.64       23.79      6.35 o 
  -8  17   7      261.34      245.06      9.52 o 
  -7  17   7       71.37       88.53      5.72 o 
  -6  17   7      788.90      780.96     12.97 o 
  -5  17   7      472.19      500.29     10.18 o 
  -4  17   7      211.69      195.87      6.49 o 
  -3  17   7       42.00       58.46      3.79 o 
  -2  17   7      521.80      522.09      8.58 o 
  -1  17   7      805.15      813.80     11.03 o 
   0  17   7       21.85       24.09      4.78 o 
   1  17   7      293.08      293.70     14.12 o 
   2  17   7       50.54       53.32      8.56 o 
   3  17   7       35.55       26.90      6.22 o 
  -7  18   7       85.67       85.52      6.84 o 
  -6  18   7       20.58       24.23      5.02 o 
  -5  18   7      348.62      367.63      9.07 o 
  -4  18   7      193.67      195.86      7.55 o 
  -3  18   7       53.05       50.31      4.26 o 
  -2  18   7      337.04      387.72      7.71 o 
  -1  18   7        2.34        2.99      2.90 o 
   0  18   7      454.54      478.01     12.37 o 
   1  18   7       22.84       15.94      5.57 o 
   2  18   7       29.19       52.28      6.98 o 
  -6  19   7      225.72      222.20      9.09 o 
  -5  19   7       59.11       57.97      6.38 o 
  -4  19   7      183.95      196.58      9.19 o 
  -3  19   7      121.64      134.47      6.17 o 
  -2  19   7        0.54       -1.20      3.07 o 
  -1  19   7       39.71       41.02      4.65 o 
   0  19   7        0.94        2.21      4.86 o 
   1  19   7       44.51       46.68      7.70 o 
  -5  20   7      145.49      134.64      9.05 o 
  -4  20   7      226.15      273.68      9.61 o 
  -3  20   7      432.74      402.50      9.80 o 
  -2  20   7      171.55      220.81      6.63 o 
  -1  20   7       44.97       57.68      6.60 o 
   0  20   7      291.35      339.22     14.76 o 
  -3  21   7       91.80       64.40      6.19 o 
  -2  21   7        3.04        1.77      4.11 o 
 -12   0   8      340.95      372.64     18.86 o 
 -11   0   8      983.69      992.11     28.04 o 
 -10   0   8       15.28       19.35      5.37 o 
  -9   0   8      101.46      114.46      7.73 o 
  -8   0   8      323.42      312.35     12.78 o 
  -7   0   8       31.93       28.97      2.45 o 
  -6   0   8      858.34      899.33     13.55 o 
  -5   0   8     4838.71     4884.78     45.00 o 
  -4   0   8     8209.79     8349.90     79.35 o 
  -3   0   8     7447.77     7834.53     63.05 o 
  -2   0   8     7980.71     8692.85     76.39 o 
  -1   0   8      431.05      423.20      8.29 o 
   0   0   8     2131.62     2079.91     25.20 o 
   1   0   8      505.66      572.17     10.86 o 
   2   0   8     7171.35     6798.58     84.88 o 
   3   0   8     7127.83     7293.69     76.11 o 
   4   0   8      193.58      183.48     12.03 o 
   5   0   8      798.99      907.27     27.31 o 
   6   0   8      785.47      796.89     27.25 o 
   7   0   8     1003.71     1044.86     38.02 o 
 -12   1   8        4.85        3.58      5.51 o 
 -11   1   8       13.21       10.38      4.42 o 
 -10   1   8       16.17       23.01      4.17 o 
  -9   1   8       37.15       29.02      3.57 o 
  -8   1   8       25.95       25.86      2.51 o 
  -7   1   8       45.86       45.23      2.01 o 
  -6   1   8      110.56      126.79      3.04 o 
  -5   1   8       16.47       20.14      1.70 o 
  -4   1   8       34.53       43.24      1.71 o 
  -3   1   8      475.52      540.76      5.78 o 
  -2   1   8       74.88      104.20      2.56 o 
  -1   1   8     2044.05     2456.05     19.90 o 
   0   1   8        0.25       -0.16      1.35 o 
   1   1   8      111.04      140.40      3.91 o 
   2   1   8      402.17      444.44      7.12 o 
   3   1   8      823.37      816.42     10.46 o 
   4   1   8      113.49       89.84      6.74 o 
   5   1   8       24.81       15.58      5.07 o 
   6   1   8       52.64       50.81      7.01 o 
   7   1   8      127.15      145.39     12.45 o 
 -12   2   8      420.26      426.56     13.84 o 
 -11   2   8       46.35       59.84      6.68 o 
 -10   2   8       42.56       42.23      6.91 o 
  -9   2   8        8.86        9.08      3.06 o 
  -8   2   8      713.98      694.22      7.96 o 
  -7   2   8     1820.70     1857.85     12.87 o 
  -6   2   8      108.33      127.23      2.78 o 
  -5   2   8        9.94       12.23      1.45 o 
  -4   2   8     2078.95     2043.78     15.92 o 
  -3   2   8     1967.30     2101.43     14.01 o 
  -2   2   8      769.96      749.65      7.10 o 
  -1   2   8      673.44      738.84      8.28 o 
   0   2   8     2826.79     2696.79     21.97 o 
   1   2   8       85.97       84.00      4.47 o 
   2   2   8     2914.12     2883.43     24.22 o 
   3   2   8        3.56        1.28      2.32 o 
   4   2   8     1017.53     1052.04     17.01 o 
   5   2   8       82.68       84.20      7.23 o 
   6   2   8      178.94      199.43     10.35 o 
   7   2   8      562.59      541.75     20.00 o 
 -12   3   8      296.14      319.41     14.75 o 
 -11   3   8      236.86      251.24     10.33 o 
 -10   3   8      362.96      364.23     10.03 o 
  -9   3   8       16.71       24.24      3.93 o 
  -8   3   8      165.49      177.14      3.94 o 
  -7   3   8       57.23       60.86      2.22 o 
  -6   3   8      357.37      368.18      4.60 o 
  -5   3   8     1991.22     2188.27     18.29 o 
  -4   3   8     1113.30     1188.65     10.42 o 
  -3   3   8      789.37      878.03      7.63 o 
  -2   3   8       14.30       14.88      1.37 o 
  -1   3   8     6894.37     7029.72     49.96 o 
   0   3   8      327.52      410.43      6.12 o 
   1   3   8      605.85      620.43      8.13 o 
   2   3   8      532.60      541.15      9.85 o 
   3   3   8        4.64       -0.38      2.44 o 
   4   3   8       51.31       66.08      4.74 o 
   5   3   8      875.09      919.55     20.68 o 
   6   3   8      444.78      459.46     22.51 o 
   7   3   8       32.55       31.91      7.17 o 
 -12   4   8      170.94      205.06     18.68 o 
 -11   4   8       10.25       15.12      5.45 o 
 -10   4   8        0.03       -2.98      3.55 o 
  -9   4   8        3.43        4.74      3.05 o 
  -8   4   8      143.52      145.99      4.07 o 
  -7   4   8     2130.75     2134.82     16.86 o 
  -6   4   8      384.31      456.75      5.23 o 
  -5   4   8       66.86       93.55      3.33 o 
  -4   4   8        2.66       11.94      1.50 o 
  -3   4   8     2430.93     2600.68     18.43 o 
  -2   4   8     1465.20     1550.54     11.59 o 
  -1   4   8       36.13       48.19      2.15 o 
   0   4   8     2999.90     2937.21     23.72 o 
   1   4   8        0.02        2.90      1.70 o 
   2   4   8      381.64      417.71      6.95 o 
   3   4   8      378.42      335.39      8.09 o 
   4   4   8      374.27      369.53      8.99 o 
   5   4   8       97.80       84.72      7.26 o 
   6   4   8      431.38      420.97     14.12 o 
 -12   5   8      238.13      229.37     10.95 o 
 -11   5   8      481.94      471.87     17.47 o 
 -10   5   8       37.10       29.51      4.71 o 
  -9   5   8       74.81       83.97      3.81 o 
  -8   5   8     1012.97     1000.83      9.95 o 
  -7   5   8       13.84       15.76      2.13 o 
  -6   5   8     1064.88      986.10      8.48 o 
  -5   5   8       14.01       40.01      2.11 o 
  -4   5   8     1890.92     1921.86     15.59 o 
  -3   5   8     1233.96     1223.27      9.84 o 
  -2   5   8        1.11        2.68      1.10 o 
  -1   5   8     4902.00     4970.28     32.73 o 
   0   5   8      172.82      189.75      4.62 o 
   1   5   8      956.04      916.21     11.13 o 
   2   5   8      115.15       90.80      3.56 o 
   3   5   8     1215.58     1179.22     16.07 o 
   4   5   8     1349.21     1380.64     18.58 o 
   5   5   8     1262.55     1280.65     23.59 o 
   6   5   8      269.46      269.83     11.69 o 
 -12   6   8       64.31       65.98      7.80 o 
 -11   6   8       59.71       67.48      6.99 o 
 -10   6   8      154.65      141.15      6.34 o 
  -9   6   8      561.79      535.12      7.44 o 
  -8   6   8      110.71      116.35      3.64 o 
  -7   6   8     1149.15     1079.74     10.73 o 
  -6   6   8      610.39      660.45      6.95 o 
  -5   6   8      920.57      996.56      9.25 o 
  -4   6   8      205.19      153.06      3.71 o 
  -3   6   8     1057.46     1077.34      9.11 o 
  -2   6   8     2699.34     2703.41     17.58 o 
  -1   6   8      713.34      735.66      6.78 o 
   0   6   8      817.79      850.28      9.45 o 
   1   6   8      147.49      149.20      4.20 o 
   2   6   8      255.56      225.19      5.83 o 
   3   6   8       63.40       74.10      4.60 o 
   4   6   8       11.81        5.34      3.47 o 
   5   6   8       52.10       62.02      6.27 o 
   6   6   8       44.05       41.52      6.88 o 
 -12   7   8      644.44      662.72     20.29 o 
 -11   7   8      330.37      332.50     14.17 o 
 -10   7   8       95.18       96.19      5.82 o 
  -9   7   8        2.67       -0.44      2.30 o 
  -8   7   8      571.93      574.26      7.93 o 
  -7   7   8      240.25      245.89      7.38 o 
  -6   7   8      346.80      377.34      5.96 o 
  -5   7   8      371.75      363.53      5.33 o 
  -4   7   8        8.40        7.01      1.49 o 
  -3   7   8     3957.45     4080.75     27.83 o 
  -2   7   8      537.64      615.57      7.55 o 
  -1   7   8     5183.07     4946.84     35.95 o 
   0   7   8       19.60       37.94      2.20 o 
   1   7   8       86.85       96.94      3.56 o 
   2   7   8      110.98       88.68      4.61 o 
   3   7   8     1507.63     1534.44     19.37 o 
   4   7   8      574.74      561.10     11.45 o 
   5   7   8      707.22      753.05     15.55 o 
   6   7   8       90.36       66.35      7.71 o 
 -12   8   8       52.43       46.86      8.77 o 
 -11   8   8       17.76        8.18      5.52 o 
 -10   8   8       55.54       58.32      6.55 o 
  -9   8   8       44.83       47.12      3.37 o 
  -8   8   8        4.37        5.21      2.36 o 
  -7   8   8      134.55      146.88      4.69 o 
  -6   8   8       67.82       65.60      3.54 o 
  -5   8   8       12.36       15.02      1.77 o 
  -4   8   8        2.86        1.81      1.40 o 
  -3   8   8      127.74      127.19      3.33 o 
  -2   8   8       15.78       11.87      1.58 o 
  -1   8   8      491.01      449.34      6.36 o 
   0   8   8       26.41       23.51      2.21 o 
   1   8   8       10.20       10.21      2.42 o 
   2   8   8       86.78       89.98      5.34 o 
   3   8   8      124.82      119.46      8.50 o 
   4   8   8        6.23        2.49      3.81 o 
   5   8   8       67.25       77.84      6.49 o 
   6   8   8      105.93       90.05     10.11 o 
 -11   9   8       71.70       89.65      7.29 o 
 -10   9   8      549.02      600.15     14.98 o 
  -9   9   8      231.57      245.91      5.96 o 
  -8   9   8      736.16      677.16      9.56 o 
  -7   9   8      976.77      961.88     11.31 o 
  -6   9   8      891.08      886.23     10.44 o 
  -5   9   8     1848.09     1815.80     14.51 o 
  -4   9   8     1315.90     1322.55     12.28 o 
  -3   9   8     3266.15     3132.60     21.75 o 
  -2   9   8        9.81        7.68      1.65 o 
  -1   9   8     2095.75     2094.53     16.61 o 
   0   9   8      328.09      317.63      5.69 o 
   1   9   8      995.02      949.58     13.19 o 
   2   9   8        3.43        5.07      3.23 o 
   3   9   8      575.84      525.99     12.00 o 
   4   9   8       57.14       59.71      5.67 o 
   5   9   8      270.09      245.58     10.95 o 
   6   9   8      286.84      376.19     16.74 o 
 -11  10   8      191.86      190.11      9.32 o 
 -10  10   8       12.00        5.17      3.37 o 
  -9  10   8      308.00      288.31      6.55 o 
  -8  10   8       14.63       12.66      2.83 o 
  -7  10   8       13.46       15.39      2.70 o 
  -6  10   8        1.30        8.00      2.19 o 
  -5  10   8       48.11       51.34      2.68 o 
  -4  10   8     1173.89     1240.79     11.23 o 
  -3  10   8       56.86       54.82      2.59 o 
  -2  10   8      193.14      196.68      4.14 o 
  -1  10   8        0.12        0.55      1.53 o 
   0  10   8      162.07      140.05      4.11 o 
   1  10   8      525.67      505.41      8.80 o 
   2  10   8     1717.00     1684.19     22.98 o 
   3  10   8      190.08      190.60      7.86 o 
   4  10   8       43.29       42.28      5.39 o 
   5  10   8      168.80      150.62      8.37 o 
 -11  11   8       31.62        8.88      7.62 o 
 -10  11   8      182.57      194.42      6.06 o 
  -9  11   8      196.71      178.32      5.80 o 
  -8  11   8      264.55      287.36      6.74 o 
  -7  11   8       43.15       44.08      3.31 o 
  -6  11   8      312.36      282.77      6.15 o 
  -5  11   8     1264.51     1236.09     11.60 o 
  -4  11   8     1479.56     1428.66     12.60 o 
  -3  11   8     1731.95     1724.63     14.54 o 
  -2  11   8     1441.15     1435.11     12.56 o 
  -1  11   8     1099.60     1058.04     12.06 o 
   0  11   8       87.08       80.01      3.33 o 
   1  11   8     1470.41     1499.86     23.94 o 
   2  11   8        5.04        3.21      3.66 o 
   3  11   8      148.06      136.68      7.19 o 
   4  11   8        1.45        2.27      4.39 o 
   5  11   8      102.00      120.99      8.04 o 
 -11  12   8      241.87      247.44     10.65 o 
 -10  12   8        0.02        0.46      3.20 o 
  -9  12   8      380.77      373.55      8.07 o 
  -8  12   8       58.55       53.26      3.74 o 
  -7  12   8        9.50        7.02      2.63 o 
  -6  12   8       86.84       82.71      4.66 o 
  -5  12   8      202.16      199.48      5.40 o 
  -4  12   8     1436.43     1368.84     12.58 o 
  -3  12   8       44.16       52.61      2.84 o 
  -2  12   8       67.53       82.80      3.22 o 
  -1  12   8      244.37      237.13      4.84 o 
   0  12   8     1371.48     1381.54     13.31 o 
   1  12   8        0.38       -1.13      2.89 o 
   2  12   8      919.57      875.10     26.36 o 
   3  12   8       32.46       21.80      4.93 o 
   4  12   8       70.08       66.18      6.54 o 
   5  12   8      134.22      157.69     17.32 o 
 -10  13   8      133.53      128.43      5.93 o 
  -9  13   8      435.68      437.09      8.92 o 
  -8  13   8        8.15        1.67      2.83 o 
  -7  13   8       30.01       27.01      3.31 o 
  -6  13   8      414.71      408.97      8.32 o 
  -5  13   8      325.01      290.93      6.57 o 
  -4  13   8      853.13      804.40      9.29 o 
  -3  13   8      899.61      832.35      9.36 o 
  -2  13   8        5.83        6.93      2.15 o 
  -1  13   8        3.67        2.23      2.13 o 
   0  13   8      489.32      484.96      7.41 o 
   1  13   8       79.14       96.39      5.76 o 
   2  13   8       32.14       44.75      5.27 o 
   3  13   8       19.54       25.07      5.00 o 
   4  13   8        5.78        6.31      4.79 o 
 -10  14   8       13.83       16.37      4.54 o 
  -9  14   8      460.08      432.89     10.90 o 
  -8  14   8       70.89       64.82      4.41 o 
  -7  14   8      197.52      201.88      7.78 o 
  -6  14   8      255.68      262.74      6.57 o 
  -5  14   8      381.85      365.45      7.89 o 
  -4  14   8     1238.53     1248.34     13.03 o 
  -3  14   8      479.95      460.36      7.04 o 
  -2  14   8      551.62      574.84      7.85 o 
  -1  14   8        3.29        2.62      2.34 o 
   0  14   8      154.11      157.91      5.33 o 
   1  14   8       89.23       78.34      5.31 o 
   2  14   8      705.23      712.96     16.71 o 
   3  14   8      147.82      181.83      8.51 o 
   4  14   8       92.45       81.25      7.84 o 
  -9  15   8       55.96       56.30      5.19 o 
  -8  15   8      104.91      113.82      5.19 o 
  -7  15   8       32.27       33.63      3.67 o 
  -6  15   8      112.70      133.07      6.05 o 
  -5  15   8      120.46      120.59      5.21 o 
  -4  15   8        5.98        6.95      2.57 o 
  -3  15   8       94.24       93.45      3.87 o 
  -2  15   8      159.81      164.86      4.69 o 
  -1  15   8       60.29       49.70      3.26 o 
   0  15   8        0.60        0.33      3.58 o 
   1  15   8       18.40       18.70      3.87 o 
   2  15   8      239.31      250.93      9.40 o 
   3  15   8        5.13        5.02      5.39 o 
   4  15   8      109.56      131.69     10.94 o 
  -9  16   8      224.95      225.56      8.51 o 
  -8  16   8      178.39      186.04      7.14 o 
  -7  16   8      839.38      768.95     11.32 o 
  -6  16   8      416.22      399.86      8.52 o 
  -5  16   8      225.11      239.74      6.96 o 
  -4  16   8      239.72      238.06      9.10 o 
  -3  16   8      309.63      268.11      6.28 o 
  -2  16   8     2117.33     2071.41     20.82 o 
  -1  16   8      230.61      209.67      5.64 o 
   0  16   8     1567.46     1568.61     28.35 o 
   1  16   8       26.69       23.86      4.38 o 
   2  16   8       92.23       87.27      7.01 o 
   3  16   8        1.68        4.23      5.14 o 
  -8  17   8        5.46       14.28      4.43 o 
  -7  17   8      112.20      113.72      6.58 o 
  -6  17   8       60.68       44.39      4.37 o 
  -5  17   8        0.61        0.81      3.26 o 
  -4  17   8      152.89      151.58      6.04 o 
  -3  17   8       28.48       29.73      3.45 o 
  -2  17   8       16.75       25.61      3.33 o 
  -1  17   8       17.05       14.45      3.14 o 
   0  17   8       35.52       34.10      5.73 o 
   1  17   8       64.64       53.11      6.68 o 
   2  17   8        0.27       -4.96      5.19 o 
  -7  18   8      264.72      248.19      8.77 o 
  -6  18   8      184.33      165.91      7.37 o 
  -5  18   8      273.23      253.49      7.81 o 
  -4  18   8      324.36      314.83      8.41 o 
  -3  18   8      409.72      429.51      8.28 o 
  -2  18   8      308.64      324.83      7.27 o 
  -1  18   8      126.58      105.80      6.44 o 
   0  18   8      350.98      334.41     12.05 o 
   1  18   8       19.59       12.20      6.30 o 
   2  18   8      126.62      164.47     11.78 o 
  -6  19   8       23.93       18.67      4.68 o 
  -5  19   8       50.95       46.99      6.49 o 
  -4  19   8       72.12       79.06      5.42 o 
  -3  19   8      299.50      333.94      8.84 o 
  -2  19   8       14.02        4.70      3.23 o 
  -1  19   8      235.93      244.92      9.59 o 
   0  19   8        7.19        2.46      6.15 o 
   1  19   8       91.59       93.61     11.86 o 
  -5  20   8      218.63      276.05      9.82 o 
  -4  20   8      363.34      417.80     14.68 o 
  -3  20   8       32.85       25.98      5.21 o 
  -2  20   8      119.01      118.79      5.48 o 
  -1  20   8       76.72       89.87     11.13 o 
 -13   1   9       10.49       19.88      6.76 o 
 -12   1   9      722.71      726.23     22.84 o 
 -11   1   9      173.30      175.86      7.88 o 
 -10   1   9     3384.28     3439.94     35.20 o 
  -9   1   9      206.37      227.97      8.90 o 
  -8   1   9      277.18      291.53      5.08 o 
  -7   1   9        6.16        4.70      1.37 o 
  -6   1   9     8156.54     8049.95     62.76 o 
  -5   1   9      407.06      468.42      5.68 o 
  -4   1   9     1137.28     1072.05      9.04 o 
  -3   1   9     4728.14     4931.45     29.46 o 
  -2   1   9     1164.10     1154.25     10.06 o 
  -1   1   9       46.76       44.99      2.41 o 
   0   1   9      375.42      375.31      6.19 o 
   1   1   9     2692.45     2707.20     23.09 o 
   2   1   9      346.60      348.92      6.65 o 
   3   1   9       73.69       74.44      4.16 o 
   4   1   9       37.64       38.88      5.69 o 
   5   1   9       60.10       63.06      7.23 o 
   6   1   9      455.88      449.56     15.08 o 
 -13   2   9      173.45      153.65     10.16 o 
 -12   2   9       43.99       38.41      6.75 o 
 -11   2   9      336.24      334.22     10.49 o 
 -10   2   9       35.01       22.11      4.51 o 
  -9   2   9       76.12       69.91      4.58 o 
  -8   2   9        3.14        1.56      1.74 o 
  -7   2   9      736.37      704.52      7.46 o 
  -6   2   9      585.83      575.27      7.16 o 
  -5   2   9      500.55      537.45      6.24 o 
  -4   2   9      851.48      918.97      8.23 o 
  -3   2   9     1302.12     1365.75     10.66 o 
  -2   2   9       29.43       15.07      2.19 o 
  -1   2   9     1250.49     1218.64     11.32 o 
   0   2   9       13.19        4.76      1.71 o 
   1   2   9       26.74       24.62      2.50 o 
   2   2   9       12.43        9.13      2.39 o 
   3   2   9      433.54      455.23      9.56 o 
   4   2   9       35.55       31.62      5.37 o 
   5   2   9      166.39      154.08      9.20 o 
   6   2   9       97.40       76.70      8.44 o 
 -12   3   9      277.43      309.05     11.98 o 
 -11   3   9      103.71      106.23      7.97 o 
 -10   3   9     1402.98     1478.94     21.38 o 
  -9   3   9      503.68      475.48     10.70 o 
  -8   3   9       47.39       66.88      3.16 o 
  -7   3   9      176.44      162.84      3.52 o 
  -6   3   9     2943.20     2694.57     24.85 o 
  -5   3   9        2.09        1.78      1.27 o 
  -4   3   9     2187.65     2208.38     15.08 o 
  -3   3   9      509.97      464.20      5.05 o 
  -2   3   9     2094.21     1922.32     15.40 o 
  -1   3   9     2374.89     2627.10     21.70 o 
   0   3   9      372.02      356.53      6.44 o 
   1   3   9      605.11      600.64      8.47 o 
   2   3   9      121.42      120.29      4.24 o 
   3   3   9     1091.02     1094.26     15.62 o 
   4   3   9       67.56       84.36      5.92 o 
   5   3   9      124.62      115.14      8.43 o 
   6   3   9      234.36      248.56     11.97 o 
 -12   4   9       66.36       63.68      7.63 o 
 -11   4   9      541.94      581.46     13.36 o 
 -10   4   9      106.29      121.85      9.00 o 
  -9   4   9      700.53      709.70     12.23 o 
  -8   4   9      137.21      131.74      3.57 o 
  -7   4   9     5276.04     5389.81     35.98 o 
  -6   4   9        7.98       17.63      1.73 o 
  -5   4   9     3467.05     3430.14     25.28 o 
  -4   4   9       88.94       91.77      2.67 o 
  -3   4   9     1704.04     1673.64     12.57 o 
  -2   4   9     4703.69     4687.05     29.61 o 
  -1   4   9      555.90      543.12      6.79 o 
   0   4   9      243.45      228.20      4.99 o 
   1   4   9      321.59      334.11      6.28 o 
   2   4   9       11.48       15.29      2.57 o 
   3   4   9      134.65      130.84      5.74 o 
   4   4   9      410.99      441.97     11.47 o 
   5   4   9       15.27       17.40      5.57 o 
   6   4   9       36.86       36.56      8.42 o 
 -12   5   9      269.95      259.16     11.42 o 
 -11   5   9        1.28       -3.38      4.18 o 
 -10   5   9        9.76       16.37      4.29 o 
  -9   5   9        0.74        0.23      2.10 o 
  -8   5   9        2.66        4.76      1.96 o 
  -7   5   9      738.28      787.15      8.78 o 
  -6   5   9      254.10      249.99      4.23 o 
  -5   5   9      220.37      237.40      4.53 o 
  -4   5   9      736.14      804.40      8.61 o 
  -3   5   9     1987.41     2128.66     15.27 o 
  -2   5   9     1556.19     1682.94     12.83 o 
  -1   5   9     3208.30     3483.40     25.81 o 
   0   5   9       44.72       29.85      2.47 o 
   1   5   9      303.12      248.42      5.49 o 
   2   5   9       76.36       86.14      4.45 o 
   3   5   9      994.00     1036.68     15.42 o 
   4   5   9        8.54        3.82      3.60 o 
   5   5   9      103.41      128.20      8.84 o 
   6   5   9       40.88       37.13      6.99 o 
 -12   6   9      109.56       87.22      9.94 o 
 -11   6   9      921.91      985.15     17.77 o 
 -10   6   9      240.45      241.06      8.69 o 
  -9   6   9     1330.13     1356.72     12.79 o 
  -8   6   9        6.24        9.93      2.12 o 
  -7   6   9     5979.46     5827.45     39.29 o 
  -6   6   9      212.69      226.00      4.09 o 
  -5   6   9     1774.55     1667.10     16.91 o 
  -4   6   9      147.78      168.30      4.22 o 
  -3   6   9     2685.60     2554.21     17.89 o 
  -2   6   9     7151.54     7289.53     47.74 o 
  -1   6   9     2817.22     2813.43     20.67 o 
   0   6   9     1039.44     1130.32     12.20 o 
   1   6   9      102.40      114.78      4.61 o 
   2   6   9      483.00      491.88      9.75 o 
   3   6   9      290.23      303.43      8.49 o 
   4   6   9       79.20      101.32      5.93 o 
   5   6   9      148.08      146.05      9.20 o 
   6   6   9       49.95       36.83      7.21 o 
 -12   7   9        0.30       -6.69      6.69 o 
 -11   7   9       13.44       13.86      5.78 o 
 -10   7   9       31.35       19.30      4.27 o 
  -9   7   9       13.01       16.47      2.74 o 
  -8   7   9      395.32      442.66      6.99 o 
  -7   7   9       20.41       24.06      2.71 o 
  -6   7   9      361.88      362.23      6.01 o 
  -5   7   9       18.24       22.69      2.01 o 
  -4   7   9      529.94      519.64      6.57 o 
  -3   7   9      479.01      483.93      6.29 o 
  -2   7   9        8.29        9.53      1.68 o 
  -1   7   9     1311.69     1389.62     13.06 o 
   0   7   9      359.94      350.34      6.95 o 
   1   7   9      542.26      577.85      8.56 o 
   2   7   9      136.41      102.97      5.14 o 
   3   7   9        6.53       15.58      3.70 o 
   4   7   9        0.84       -0.45      3.56 o 
   5   7   9       19.80       24.55      7.24 o 
 -12   8   9       11.82       17.37      7.76 o 
 -11   8   9      812.21      838.06     16.73 o 
 -10   8   9       26.86       24.00      4.06 o 
  -9   8   9      131.46      152.17      4.74 o 
  -8   8   9      306.24      271.57      6.94 o 
  -7   8   9     1811.21     1870.34     18.28 o 
  -6   8   9      192.25      203.51      4.43 o 
  -5   8   9      546.56      470.02      6.90 o 
  -4   8   9      169.93      162.81      3.93 o 
  -3   8   9     1177.38     1075.48     10.38 o 
  -2   8   9     2460.68     2584.31     18.60 o 
  -1   8   9     1748.20     1608.55     23.01 o 
   0   8   9       48.21       36.06      2.84 o 
   1   8   9      110.10       93.89      4.28 o 
   2   8   9      503.05      519.42     11.69 o 
   3   8   9       40.63       30.83      5.09 o 
   4   8   9      118.57      113.56      7.14 o 
   5   8   9        1.26        3.95      5.33 o 
 -12   9   9      101.20      100.39     11.35 o 
 -11   9   9        5.84        5.62      4.60 o 
 -10   9   9      298.99      325.41      7.52 o 
  -9   9   9      675.61      641.92      9.24 o 
  -8   9   9     2162.68     2020.33     18.93 o 
  -7   9   9        6.43        6.59      2.52 o 
  -6   9   9      574.30      557.00      7.50 o 
  -5   9   9       41.38       43.89      2.80 o 
  -4   9   9      893.56      864.06      8.88 o 
  -3   9   9       85.40       99.95      3.29 o 
  -2   9   9      374.43      334.93      7.84 o 
  -1   9   9      227.81      220.78      5.29 o 
   0   9   9       57.34       60.89      3.42 o 
   1   9   9       76.87       85.15      4.63 o 
   2   9   9       38.19       27.77      4.47 o 
   3   9   9      228.88      207.88      8.43 o 
   4   9   9      186.51      166.25      8.24 o 
   5   9   9      160.92      171.20     11.50 o 
 -11  10   9      697.30      741.41     20.21 o 
 -10  10   9      278.60      287.85      6.88 o 
  -9  10   9      304.07      281.58      6.51 o 
  -8  10   9       41.61       45.80      3.54 o 
  -7  10   9      907.68      901.68     11.25 o 
  -6  10   9      159.73      189.74      5.06 o 
  -5  10   9     1471.71     1441.86     18.79 o 
  -4  10   9      858.46      839.02      9.01 o 
  -3  10   9      439.87      436.23      6.18 o 
  -2  10   9     1870.56     1872.21     17.27 o 
  -1  10   9       46.69       47.63      4.00 o 
   0  10   9     3283.39     3319.92     26.36 o 
   1  10   9       65.97       55.17      4.91 o 
   2  10   9      912.72      901.07     16.23 o 
   3  10   9        3.10       -2.46      6.66 o 
   4  10   9       23.87       12.60      4.97 o 
   5  10   9       45.95       33.72      5.94 o 
 -11  11   9       18.89       18.64      7.02 o 
 -10  11   9      543.58      559.67      9.50 o 
  -9  11   9        0.45        2.65      2.89 o 
  -8  11   9      325.17      307.66      6.81 o 
  -7  11   9       61.98       52.14      3.60 o 
  -6  11   9      595.73      562.12     12.48 o 
  -5  11   9      279.63      249.46      5.67 o 
  -4  11   9     1964.65     1882.46     16.29 o 
  -3  11   9       95.65       90.72      3.36 o 
  -2  11   9      130.93      125.14      3.71 o 
  -1  11   9      586.19      569.81      8.26 o 
   0  11   9      100.43      101.85      3.81 o 
   1  11   9      341.59      328.10      9.48 o 
   2  11   9      136.66      131.88      7.11 o 
   3  11   9       42.15       37.04      5.39 o 
   4  11   9       14.78        9.88      5.01 o 
   5  11   9       20.70       25.84      6.84 o 
 -11  12   9      201.41      210.72     13.51 o 
 -10  12   9       24.19       18.02      3.69 o 
  -9  12   9        8.80       11.79      3.32 o 
  -8  12   9        2.44        0.83      2.62 o 
  -7  12   9      171.17      169.69      5.39 o 
  -6  12   9      308.40      303.58      8.23 o 
  -5  12   9      699.40      693.61      9.99 o 
  -4  12   9     1436.76     1379.12     12.81 o 
  -3  12   9      458.35      444.81      6.66 o 
  -2  12   9     1617.08     1571.10     13.85 o 
  -1  12   9      221.05      232.52      5.78 o 
   0  12   9      652.32      641.46      8.66 o 
   1  12   9       19.26       24.21      4.47 o 
   2  12   9      484.26      494.99     12.58 o 
   3  12   9       26.14       25.90      5.20 o 
   4  12   9       72.22       89.70      8.41 o 
 -10  13   9      884.52      944.19     15.65 o 
  -9  13   9       44.38       39.76      4.14 o 
  -8  13   9      472.31      501.76      8.70 o 
  -7  13   9        3.90       -0.04      2.58 o 
  -6  13   9      607.09      626.07      9.62 o 
  -5  13   9      287.94      257.80      6.56 o 
  -4  13   9      952.71      944.27     10.35 o 
  -3  13   9      278.90      262.28      5.64 o 
  -2  13   9      215.89      235.74      5.19 o 
  -1  13   9      292.35      283.08      6.31 o 
   0  13   9      948.87      965.52     12.55 o 
   1  13   9     1031.03      945.19     23.35 o 
   2  13   9       39.10       49.78      5.71 o 
   3  13   9       14.10        3.11      6.23 o 
   4  13   9       32.01       41.72      7.11 o 
 -10  14   9        0.10       -3.98      3.98 o 
  -9  14   9       13.94        6.98      3.62 o 
  -8  14   9        4.37        4.34      3.06 o 
  -7  14   9        9.12       13.90      3.12 o 
  -6  14   9       29.39       33.09      3.71 o 
  -5  14   9        0.64        3.55      2.83 o 
  -4  14   9       19.63       26.52      2.79 o 
  -3  14   9      129.54      144.48      4.36 o 
  -2  14   9      755.34      769.56      9.38 o 
  -1  14   9       41.96       42.13      3.49 o 
   0  14   9      245.46      249.88      9.88 o 
   1  14   9        1.25       -1.47      4.03 o 
   2  14   9      229.95      231.70      9.31 o 
   3  14   9        0.76        5.15      5.26 o 
  -9  15   9       18.26       16.72      4.26 o 
  -8  15   9      732.83      769.34     11.43 o 
  -7  15   9       93.55       88.39      4.96 o 
  -6  15   9      579.93      571.97     14.35 o 
  -5  15   9      120.95      100.94      5.01 o 
  -4  15   9      640.16      616.65      8.62 o 
  -3  15   9     1289.26     1245.41     12.78 o 
  -2  15   9      443.74      455.06      7.39 o 
  -1  15   9     1112.88     1092.41     13.15 o 
   0  15   9       12.59       15.51      4.45 o 
   1  15   9      421.67      402.85     11.55 o 
   2  15   9       17.14       28.93      6.30 o 
   3  15   9      354.89      375.08     13.79 o 
  -9  16   9       65.58       77.50      5.78 o 
  -8  16   9      150.83      194.36      7.63 o 
  -7  16   9      209.71      219.95      6.93 o 
  -6  16   9        0.55        4.09      3.44 o 
  -5  16   9        6.02        1.93      3.20 o 
  -4  16   9      176.66      199.85      5.67 o 
  -3  16   9        0.15        6.73      2.67 o 
  -2  16   9        1.02        0.46      2.59 o 
  -1  16   9       87.55       87.63      4.59 o 
   0  16   9       13.61        7.42      5.01 o 
   1  16   9       20.58       20.17      6.38 o 
   2  16   9       32.09       71.69      7.76 o 
  -8  17   9      347.70      367.71     10.30 o 
  -7  17   9      102.44      106.14      6.50 o 
  -6  17   9       90.68       99.74      5.67 o 
  -5  17   9       25.18       23.66      3.89 o 
  -4  17   9       71.51       83.17      5.10 o 
  -3  17   9      586.51      587.01      9.43 o 
  -2  17   9      243.10      269.94      6.61 o 
  -1  17   9      609.07      566.71     13.05 o 
   0  17   9       15.22       11.80      5.15 o 
   1  17   9      172.59      166.59     13.58 o 
   2  17   9       26.03       19.41      7.32 o 
  -7  18   9       33.43       32.99      5.19 o 
  -6  18   9        0.24       -1.27      4.23 o 
  -5  18   9       27.42       32.91      4.30 o 
  -4  18   9        6.37        5.11      3.68 o 
  -3  18   9       45.12       50.27      4.22 o 
  -2  18   9        1.09        2.32      3.09 o 
  -1  18   9       18.91       17.83      5.60 o 
   0  18   9       18.24       18.06      6.48 o 
   1  18   9       53.60       50.59     10.95 o 
  -6  19   9       32.71       26.84      5.14 o 
  -5  19   9       51.77       55.99      7.21 o 
  -4  19   9      117.98      110.13      7.09 o 
  -3  19   9      275.75      285.81      7.32 o 
  -2  19   9       83.04       79.41      4.72 o 
  -1  19   9      426.90      429.31     24.55 o 
   0  19   9        0.25        3.13      6.46 o 
  -4  20   9      116.99      100.79      7.21 o 
  -3  20   9       66.73       78.71      8.68 o 
  -2  20   9       77.10       61.88      6.12 o 
 -13   0  10      189.66      196.36     15.71 o 
 -12   0  10        0.55       -3.07     10.42 o 
 -11   0  10     1748.39     1806.66     44.33 o 
 -10   0  10       30.04       21.39      6.24 o 
  -9   0  10     1073.31      990.67     20.59 o 
  -8   0  10      488.35      420.16     10.76 o 
  -7   0  10     1976.78     1989.44     25.20 o 
  -6   0  10     7240.39     6916.70     70.62 o 
  -5   0  10     5288.96     5096.00     43.54 o 
  -4   0  10     5651.54     5571.92     47.07 o 
  -3   0  10     1223.51     1108.19     18.37 o 
  -2   0  10     3283.72     2882.37     29.50 o 
  -1   0  10     1272.90     1293.20     18.62 o 
   0   0  10    11566.49    11743.47    116.46 o 
   1   0  10     1786.28     1713.73     24.99 o 
   2   0  10     2454.79     2455.02     31.85 o 
   3   0  10      540.60      520.58     14.67 o 
   4   0  10       12.79       13.09      6.98 o 
   5   0  10      128.37      126.04     13.57 o 
 -13   1  10       23.48       23.46      6.94 o 
 -12   1  10        9.02        5.09      5.27 o 
 -11   1  10        2.70        1.36      5.09 o 
 -10   1  10       57.30       53.23      4.66 o 
  -9   1  10        2.82        3.35      2.95 o 
  -8   1  10        5.47        5.72      1.89 o 
  -7   1  10      146.74      167.37      4.35 o 
  -6   1  10      357.61      348.46      5.30 o 
  -5   1  10       73.08      105.48      3.25 o 
  -4   1  10      158.04      186.22      4.38 o 
  -3   1  10     1251.08     1337.73     10.98 o 
  -2   1  10      267.57      245.42      4.03 o 
  -1   1  10      885.34      865.91     10.08 o 
   0   1  10      148.20      134.44      4.21 o 
   1   1  10        3.02        2.18      2.20 o 
   2   1  10      849.73      861.03     11.81 o 
   3   1  10        3.41        5.83      3.27 o 
   4   1  10        0.27       -0.24      4.56 o 
   5   1  10       33.22       34.28      6.89 o 
 -13   2  10      491.66      515.36     16.17 o 
 -12   2  10        6.26        7.82      5.01 o 
 -11   2  10     1497.05     1509.58     23.18 o 
 -10   2  10      126.37      122.71      5.95 o 
  -9   2  10     1062.05     1028.70     19.34 o 
  -8   2  10     1228.64     1196.25     25.20 o 
  -7   2  10      114.07      117.30      4.02 o 
  -6   2  10     3377.03     3444.33     24.39 o 
  -5   2  10     3982.05     3959.39     26.01 o 
  -4   2  10     4033.30     3807.42     23.86 o 
  -3   2  10      875.27      735.06      6.90 o 
  -2   2  10     3518.20     3542.80     22.42 o 
  -1   2  10     1513.59     1662.88     15.72 o 
   0   2  10     7140.24     7171.76     52.60 o 
   1   2  10      218.61      242.19      6.84 o 
   2   2  10      373.56      401.80      7.55 o 
   3   2  10      133.14      127.02      7.28 o 
   4   2  10      826.23      814.16     18.54 o 
   5   2  10       58.81       75.60     15.44 o 
 -13   3  10        0.64        2.17      6.46 o 
 -12   3  10       12.09        9.37      5.17 o 
 -11   3  10       21.12       24.56      4.95 o 
 -10   3  10      182.12      178.65      7.56 o 
  -9   3  10      359.42      345.23      8.95 o 
  -8   3  10      348.35      335.25      5.77 o 
  -7   3  10      263.46      248.95      4.40 o 
  -6   3  10     1319.77     1359.96     12.04 o 
  -5   3  10      291.34      271.31      6.05 o 
  -4   3  10     2262.47     2311.91     15.94 o 
  -3   3  10      675.48      634.60      6.55 o 
  -2   3  10     1583.16     1498.22     11.90 o 
  -1   3  10     1759.80     1750.87     15.32 o 
   0   3  10      557.17      536.28      8.02 o 
   1   3  10     1981.69     1897.33     18.23 o 
   2   3  10      174.35      183.52      5.38 o 
   3   3  10      816.36      797.54     13.52 o 
   4   3  10       52.70       46.85      6.44 o 
   5   3  10       63.03       64.53      7.81 o 
 -13   4  10      389.84      400.72     21.44 o 
 -12   4  10       83.63       94.77      7.19 o 
 -11   4  10      153.91      173.54      8.02 o 
 -10   4  10        5.22        5.09      3.99 o 
  -9   4  10     1239.98     1253.67     13.16 o 
  -8   4  10      947.85      943.77     10.93 o 
  -7   4  10       84.92       88.30      3.04 o 
  -6   4  10     1223.24     1125.24     12.65 o 
  -5   4  10      269.39      277.12      4.76 o 
  -4   4  10      232.07      219.79      4.17 o 
  -3   4  10      906.52      884.77      8.32 o 
  -2   4  10     4867.55     4969.61     34.86 o 
  -1   4  10      202.08      202.12      4.88 o 
   0   4  10     2398.91     2398.51     21.26 o 
   1   4  10      419.11      409.85      7.72 o 
   2   4  10      945.55      963.17     13.14 o 
   3   4  10       46.71       41.42      4.45 o 
   4   4  10      580.49      575.75     21.44 o 
   5   4  10       20.64       16.69      6.13 o 
 -12   5  10      438.86      436.27     12.52 o 
 -11   5  10        8.84        8.58      4.58 o 
 -10   5  10      696.83      698.88     14.14 o 
  -9   5  10      627.58      633.42      8.75 o 
  -8   5  10     1443.88     1388.28     14.11 o 
  -7   5  10     1025.17     1051.37     10.76 o 
  -6   5  10     1749.44     1655.76     15.81 o 
  -5   5  10     4407.95     4358.56     34.42 o 
  -4   5  10      570.54      473.69      8.31 o 
  -3   5  10     7792.03     7615.22     46.38 o 
  -2   5  10     2602.83     2596.27     18.81 o 
  -1   5  10     7013.15     7124.78     52.01 o 
   0   5  10      636.86      672.33      9.19 o 
   1   5  10       38.41       32.21      2.91 o 
   2   5  10       38.06       29.66      3.84 o 
   3   5  10     1449.74     1424.70     19.34 o 
   4   5  10        1.29        1.84      4.19 o 
   5   5  10       72.17       62.04      7.89 o 
 -12   6  10        1.15        1.66      6.66 o 
 -11   6  10       89.70       80.32      7.34 o 
 -10   6  10      155.56      137.71      7.98 o 
  -9   6  10     1145.32     1152.63     12.24 o 
  -8   6  10      552.88      542.27      8.12 o 
  -7   6  10       53.89       45.46      2.71 o 
  -6   6  10        0.23        3.49      1.87 o 
  -5   6  10       42.94       25.14      2.22 o 
  -4   6  10      298.37      285.80      5.14 o 
  -3   6  10       86.53       64.78      2.67 o 
  -2   6  10     2219.63     2010.01     15.20 o 
  -1   6  10      141.42      192.04      6.58 o 
   0   6  10        0.93        3.83      2.11 o 
   1   6  10       10.11        7.97      2.41 o 
   2   6  10       93.48       89.40      5.15 o 
   3   6  10      159.64      164.87      6.83 o 
   4   6  10       60.20       53.40      5.31 o 
   5   6  10        0.34       -0.98      5.53 o 
 -12   7  10      206.99      218.24     13.80 o 
 -11   7  10       13.27       14.16      5.34 o 
 -10   7  10      666.34      665.55     11.49 o 
  -9   7  10      175.31      185.67      5.07 o 
  -8   7  10      965.62      916.14     11.06 o 
  -7   7  10      396.12      358.18      6.47 o 
  -6   7  10     1349.26     1353.42     14.99 o 
  -5   7  10      156.28      122.95      3.68 o 
  -4   7  10     1245.27     1257.48     12.31 o 
  -3   7  10     3236.67     3141.05     24.24 o 
  -2   7  10     1023.33      997.37     12.16 o 
  -1   7  10     3936.07     3750.29     30.39 o 
   0   7  10     1228.27     1158.37     14.09 o 
   1   7  10     2149.78     2048.63     21.24 o 
   2   7  10      191.50      177.01      7.47 o 
   3   7  10     1747.70     1727.58     24.71 o 
   4   7  10        0.72        5.50      4.51 o 
   5   7  10      106.43      111.20     15.79 o 
 -12   8  10       37.54       28.20      8.16 o 
 -11   8  10       35.35       33.62      6.45 o 
 -10   8  10        7.35        6.11      2.93 o 
  -9   8  10      145.40      150.26      4.82 o 
  -8   8  10       86.39       90.61      4.02 o 
  -7   8  10       21.10       17.75      2.67 o 
  -6   8  10        0.39        1.81      1.86 o 
  -5   8  10       36.82       39.56      2.45 o 
  -4   8  10      107.12       98.92      3.30 o 
  -3   8  10      383.75      366.07      6.10 o 
  -2   8  10      995.25      992.68     10.15 o 
  -1   8  10       34.74       47.18      2.96 o 
   0   8  10      364.76      387.14      7.80 o 
   1   8  10      117.96      105.26      5.27 o 
   2   8  10      240.31      227.83      8.38 o 
   3   8  10       49.17       64.63      6.11 o 
   4   8  10       19.12       10.72      4.86 o 
   5   8  10       11.29        6.45      7.36 o 
 -12   9  10      394.04      441.74     17.53 o 
 -11   9  10      134.39      128.71      7.89 o 
 -10   9  10      389.73      440.93      8.09 o 
  -9   9  10       15.33        7.06      2.72 o 
  -8   9  10      142.06      152.22      5.26 o 
  -7   9  10       26.40       26.06      3.09 o 
  -6   9  10     1225.96     1169.04     11.69 o 
  -5   9  10      823.40      821.61      8.87 o 
  -4   9  10     2018.22     2000.71     16.70 o 
  -3   9  10      651.35      599.33      7.70 o 
  -2   9  10     3355.49     3235.29     29.20 o 
  -1   9  10     3496.53     3457.27     27.12 o 
   0   9  10      200.39      175.44      5.60 o 
   1   9  10     1500.41     1475.97     21.40 o 
   2   9  10       38.89       29.90      5.36 o 
   3   9  10      721.27      716.37     20.28 o 
   4   9  10        6.58       11.33      4.95 o 
 -11  10  10       43.69       42.10      5.78 o 
 -10  10  10       29.86       32.81      3.74 o 
  -9  10  10       53.67       52.89      3.82 o 
  -8  10  10        0.21       -2.31      2.56 o 
  -7  10  10      370.20      362.49      7.42 o 
  -6  10  10      757.80      677.22      9.27 o 
  -5  10  10      687.77      701.07      8.32 o 
  -4  10  10      571.25      526.56      7.04 o 
  -3  10  10      923.54      895.74      9.41 o 
  -2  10  10      416.92      384.23      6.74 o 
  -1  10  10       86.05       65.47      3.41 o 
   0  10  10      402.00      396.40      7.71 o 
   1  10  10      664.06      589.31     12.82 o 
   2  10  10      379.71      392.21     11.18 o 
   3  10  10      108.82      103.30      7.30 o 
   4  10  10       17.47       28.10      5.66 o 
 -11  11  10       96.23       84.57      6.92 o 
 -10  11  10      819.04      771.28     11.34 o 
  -9  11  10        7.60        8.39      3.19 o 
  -8  11  10      143.21      151.05      5.60 o 
  -7  11  10        9.25        7.81      2.64 o 
  -6  11  10     1201.82     1132.57     13.77 o 
  -5  11  10      885.00      827.27      9.35 o 
  -4  11  10      591.50      616.66      7.86 o 
  -3  11  10      424.78      430.41      6.53 o 
  -2  11  10      228.44      215.81      5.08 o 
  -1  11  10     1237.22     1257.65     13.44 o 
   0  11  10      126.84      119.94      4.81 o 
   1  11  10     1162.26     1171.50     19.12 o 
   2  11  10      309.85      273.76      9.67 o 
   3  11  10       59.02       59.32      6.38 o 
   4  11  10       46.47       66.16      7.80 o 
 -11  12  10      437.04      467.36     11.47 o 
 -10  12  10        2.20        5.19      3.31 o 
  -9  12  10       41.65       50.47      4.22 o 
  -8  12  10       19.89       10.02      3.16 o 
  -7  12  10      343.88      340.74      7.24 o 
  -6  12  10      334.05      352.31      8.57 o 
  -5  12  10     1156.69     1081.03     17.77 o 
  -4  12  10      626.50      621.61      8.14 o 
  -3  12  10      525.53      513.09      7.34 o 
  -2  12  10        3.20        4.55      2.27 o 
  -1  12  10      562.54      545.25      8.57 o 
   0  12  10     1461.78     1486.10     17.79 o 
   1  12  10      338.75      364.03     10.82 o 
   2  12  10      605.95      648.32     14.82 o 
   3  12  10       97.07      108.87      7.61 o 
   4  12  10       82.34      100.90      8.77 o 
 -10  13  10      229.20      244.65      7.33 o 
  -9  13  10      112.79      118.74      5.48 o 
  -8  13  10       17.81       20.47      3.47 o 
  -7  13  10        9.67        9.40      2.92 o 
  -6  13  10       30.68       34.40      3.71 o 
  -5  13  10      174.92      145.69      4.63 o 
  -4  13  10      136.52      120.77      4.13 o 
  -3  13  10       67.97       70.67      3.50 o 
  -2  13  10        2.01        3.64      2.44 o 
  -1  13  10      212.85      205.49      5.65 o 
   0  13  10      103.49       95.71      7.17 o 
   1  13  10      396.15      381.53     11.32 o 
   2  13  10       43.68       29.72      5.68 o 
   3  13  10      138.65      152.11      9.67 o 
 -10  14  10        9.65       18.91      4.60 o 
  -9  14  10      282.91      321.64      8.06 o 
  -8  14  10        7.56        9.19      3.33 o 
  -7  14  10      776.26      819.36     12.55 o 
  -6  14  10      286.50      297.78      7.61 o 
  -5  14  10      187.28      179.14      6.53 o 
  -4  14  10      207.94      225.61      5.43 o 
  -3  14  10      526.02      555.83      8.55 o 
  -2  14  10     2414.14     2415.93     21.89 o 
  -1  14  10      217.00      223.87      6.08 o 
   0  14  10      582.62      545.63     19.23 o 
   1  14  10        1.01        4.69      4.65 o 
   2  14  10      314.91      310.25     12.13 o 
   3  14  10        2.18        8.23      5.56 o 
  -9  15  10        0.14       -1.15      3.91 o 
  -8  15  10      100.16      105.84      5.16 o 
  -7  15  10      257.82      234.86      7.25 o 
  -6  15  10       26.21       18.68      3.70 o 
  -5  15  10       33.31       34.01      3.92 o 
  -4  15  10        7.64        7.20      2.66 o 
  -3  15  10       30.18       27.99      3.16 o 
  -2  15  10        9.31        8.65      3.16 o 
  -1  15  10       16.50       18.24      3.30 o 
   0  15  10        1.49       -3.14      4.32 o 
   1  15  10       31.73       19.17      5.83 o 
   2  15  10      209.08      211.22     13.10 o 
  -9  16  10      393.96      446.58     10.53 o 
  -8  16  10        3.91       -3.58      3.58 o 
  -7  16  10      426.73      411.32      9.46 o 
  -6  16  10      120.61      120.04      5.77 o 
  -5  16  10      138.31      141.05      5.95 o 
  -4  16  10       20.94       27.04      3.28 o 
  -3  16  10      556.84      565.09      8.69 o 
  -2  16  10      539.17      558.79      9.57 o 
  -1  16  10       60.02       60.92      5.32 o 
   0  16  10      299.74      315.01     11.92 o 
   1  16  10        6.33        6.66      6.39 o 
   2  16  10      314.32      322.29     15.16 o 
  -8  17  10       48.06       43.74      5.31 o 
  -7  17  10       42.12       46.29      5.76 o 
  -6  17  10       90.37       95.10      5.59 o 
  -5  17  10       54.17       72.33      5.09 o 
  -4  17  10        3.95       -0.23      2.96 o 
  -3  17  10      474.07      483.82      8.78 o 
  -2  17  10       48.03       50.09      4.57 o 
  -1  17  10       24.24       24.30      5.91 o 
   0  17  10       37.76       34.65      8.98 o 
   1  17  10        0.33        0.35      7.08 o 
  -7  18  10      217.30      221.81      9.17 o 
  -6  18  10        0.50       -0.68      3.94 o 
  -5  18  10        2.19        0.68      3.98 o 
  -4  18  10       24.03       41.63      4.65 o 
  -3  18  10      198.76      186.64      6.11 o 
  -2  18  10      326.02      297.02      8.12 o 
  -1  18  10        7.59        7.49      6.33 o 
   0  18  10       41.43       36.25      9.26 o 
  -6  19  10       57.20       54.15      7.88 o 
  -5  19  10      185.18      194.26      8.46 o 
  -4  19  10       78.11      115.57      7.11 o 
  -3  19  10       70.15       84.62      5.64 o 
  -2  19  10       46.02       51.04      7.20 o 
  -1  19  10       85.83       77.22     16.39 o 
 -13   1  11      648.67      722.48     18.81 o 
 -12   1  11      990.86      988.46     18.57 o 
 -11   1  11      103.10      107.03      6.21 o 
 -10   1  11     1701.70     1702.59     21.50 o 
  -9   1  11      360.49      376.36      8.82 o 
  -8   1  11        6.05        4.21      1.82 o 
  -7   1  11      936.01      946.54     10.28 o 
  -6   1  11     3660.50     3643.68     28.99 o 
  -5   1  11     2828.44     2830.84     19.88 o 
  -4   1  11       31.99       44.22      2.47 o 
  -3   1  11     1796.77     1798.57     13.78 o 
  -2   1  11      165.29      131.53      3.67 o 
  -1   1  11     9427.71     9223.93     66.12 o 
   0   1  11      221.10      224.74      5.59 o 
   1   1  11     7242.84     7168.90     53.78 o 
   2   1  11      257.57      236.91      6.30 o 
   3   1  11     1260.91     1317.45     23.72 o 
   4   1  11      220.54      187.35     10.24 o 
   5   1  11      764.95      759.07     25.19 o 
 -13   2  11        0.56        0.31      6.35 o 
 -12   2  11       84.04       63.57      6.59 o 
 -11   2  11       53.43       49.10      5.58 o 
 -10   2  11       46.53       42.71      4.62 o 
  -9   2  11       28.83       24.69      2.48 o 
  -8   2  11        7.35        4.89      1.88 o 
  -7   2  11        3.08        2.84      1.84 o 
  -6   2  11       11.62       13.50      1.94 o 
  -5   2  11      454.57      433.38      5.69 o 
  -4   2  11       51.54       71.72      2.39 o 
  -3   2  11       16.21       25.65      1.84 o 
  -2   2  11      931.32      904.21      9.26 o 
  -1   2  11       24.26       35.33      4.12 o 
   0   2  11     1166.36     1190.57     13.33 o 
   1   2  11       13.89        9.13      2.74 o 
   2   2  11      710.56      678.08     10.31 o 
   3   2  11        1.64        2.34      3.85 o 
   4   2  11      291.73      292.68     22.43 o 
   5   2  11        4.76       -0.58      6.00 o 
 -13   3  11       72.90       84.28      8.87 o 
 -12   3  11      194.63      196.74      9.12 o 
 -11   3  11      134.37      147.78      7.56 o 
 -10   3  11      863.85      916.44     16.26 o 
  -9   3  11      147.21      166.85      4.55 o 
  -8   3  11        8.95        9.22      2.12 o 
  -7   3  11      870.32      806.65      9.43 o 
  -6   3  11      419.70      412.91      5.97 o 
  -5   3  11      702.31      696.79      7.54 o 
  -4   3  11      129.87      113.19      3.19 o 
  -3   3  11     1350.99     1368.33     10.91 o 
  -2   3  11      181.80      180.61      4.47 o 
  -1   3  11     3571.46     3435.96     28.25 o 
   0   3  11      203.50      162.55      4.82 o 
   1   3  11      674.70      616.83      9.39 o 
   2   3  11      161.09      148.35      5.68 o 
   3   3  11     1602.94     1606.63     21.33 o 
   4   3  11       63.86       78.59      7.86 o 
   5   3  11      264.62      264.32     14.69 o 
 -13   4  11      137.56      146.56     10.50 o 
 -12   4  11      140.03      146.43      8.08 o 
 -11   4  11       78.04       72.18      6.16 o 
 -10   4  11       84.78       75.46      5.99 o 
  -9   4  11      566.34      499.17      7.94 o 
  -8   4  11       57.14       60.58      4.03 o 
  -7   4  11        7.66        6.48      1.84 o 
  -6   4  11      519.30      531.28      7.27 o 
  -5   4  11      641.96      595.05      7.29 o 
  -4   4  11     1160.12     1068.27     12.34 o 
  -3   4  11      129.73      144.21      3.90 o 
  -2   4  11     5332.03     5252.84     39.86 o 
  -1   4  11       38.41       40.20      3.00 o 
   0   4  11     1983.05     2078.86     19.67 o 
   1   4  11      148.14      148.96      5.88 o 
   2   4  11     1356.77     1384.59     25.80 o 
   3   4  11       17.38       27.54      4.51 o 
   4   4  11     1240.25     1279.48     24.86 o 
   5   4  11      148.30      157.25     10.48 o 
 -12   5  11       88.63       81.73      7.99 o 
 -11   5  11       61.45       60.60      6.44 o 
 -10   5  11     1323.39     1343.19     20.47 o 
  -9   5  11        2.39       -0.52      2.40 o 
  -8   5  11      513.93      536.34      7.92 o 
  -7   5  11      204.34      192.42      4.40 o 
  -6   5  11      970.94     1009.04     10.81 o 
  -5   5  11        4.50        2.11      1.64 o 
  -4   5  11      591.09      634.93      8.45 o 
  -3   5  11     3696.30     3604.37     24.40 o 
  -2   5  11        8.06        8.15      1.89 o 
  -1   5  11     1294.35     1254.23     14.23 o 
   0   5  11      104.37       90.13      4.01 o 
   1   5  11     1392.07     1325.59     14.91 o 
   2   5  11      250.09      240.24      7.82 o 
   3   5  11      242.73      228.20      8.71 o 
   4   5  11       37.46       28.12      6.74 o 
   5   5  11        8.46        3.26      6.11 o 
 -12   6  11        1.25       -5.41      5.41 o 
 -11   6  11       50.96       59.89      6.89 o 
 -10   6  11       64.58       71.18      5.28 o 
  -9   6  11      419.53      413.76      7.53 o 
  -8   6  11      260.33      248.28      5.76 o 
  -7   6  11        4.70        4.33      1.92 o 
  -6   6  11      183.91      159.18      4.31 o 
  -5   6  11       24.86       35.54      4.62 o 
  -4   6  11      536.00      531.61      7.37 o 
  -3   6  11       45.31       56.57      2.94 o 
  -2   6  11     3557.90     3416.56     33.72 o 
  -1   6  11       19.21       15.92      2.78 o 
   0   6  11      426.58      434.75      8.35 o 
   1   6  11       27.43       30.90      3.26 o 
   2   6  11     4055.07     3921.69     39.49 o 
   3   6  11      100.63      108.30      7.04 o 
   4   6  11      939.47      912.04     20.32 o 
 -12   7  11      201.67      196.97     11.56 o 
 -11   7  11       29.07       35.02      6.13 o 
 -10   7  11      264.39      287.64      7.28 o 
  -9   7  11       77.17       69.73      3.76 o 
  -8   7  11      114.22      132.75      4.56 o 
  -7   7  11      403.20      359.28      6.50 o 
  -6   7  11      353.65      365.96      6.68 o 
  -5   7  11       61.56       69.28      3.21 o 
  -4   7  11      408.28      398.53      7.65 o 
  -3   7  11       15.80       14.09      2.32 o 
  -2   7  11       97.19      112.14      3.88 o 
  -1   7  11        4.38        5.06      2.45 o 
   0   7  11      369.58      388.21      8.07 o 
   1   7  11       95.48       87.35      5.16 o 
   2   7  11        0.34        9.12      4.22 o 
   3   7  11       41.04       32.70      5.43 o 
   4   7  11       13.38        9.83      5.90 o 
 -12   8  11       69.93       68.57      7.88 o 
 -11   8  11      281.42      279.00     11.64 o 
 -10   8  11      183.97      169.06      5.35 o 
  -9   8  11      821.21      814.46     10.48 o 
  -8   8  11      126.33      117.78      4.46 o 
  -7   8  11      198.52      217.18      6.13 o 
  -6   8  11      236.10      239.04      5.28 o 
  -5   8  11      230.16      230.73      5.49 o 
  -4   8  11      245.46      277.40      5.59 o 
  -3   8  11      488.23      485.55      7.98 o 
  -2   8  11     5692.11     5532.31     42.40 o 
  -1   8  11       16.06       21.85      3.12 o 
   0   8  11     2282.81     2229.59     22.91 o 
   1   8  11       44.13       40.00      5.02 o 
   2   8  11     2198.35     2129.12     28.62 o 
   3   8  11      113.89      122.53      8.01 o 
   4   8  11      623.60      668.93     16.49 o 
 -12   9  11       37.89       33.83      7.19 o 
 -11   9  11        6.04        3.09      7.06 o 
 -10   9  11        0.95        2.45      3.01 o 
  -9   9  11       12.09       11.13      2.98 o 
  -8   9  11      400.79      381.82      7.76 o 
  -7   9  11       17.37       14.95      3.00 o 
  -6   9  11       48.68       37.71      2.93 o 
  -5   9  11      390.61      408.59      6.23 o 
  -4   9  11      288.11      281.43      5.71 o 
  -3   9  11       84.82       83.46      3.37 o 
  -2   9  11      275.69      280.72      6.40 o 
  -1   9  11       21.25       19.21      3.00 o 
   0   9  11       83.04       75.70      4.53 o 
   1   9  11      980.27     1052.40     17.98 o 
   2   9  11        0.91        1.97      4.22 o 
   3   9  11      203.74      208.25     11.03 o 
   4   9  11        3.91       17.61      6.21 o 
 -11  10  11      479.59      513.87     13.68 o 
 -10  10  11       31.26       34.16      3.77 o 
  -9  10  11      400.38      419.17      7.86 o 
  -8  10  11       20.63       26.18      3.43 o 
  -7  10  11       81.75       85.53      5.92 o 
  -6  10  11     1254.90     1190.88     13.09 o 
  -5  10  11      547.58      538.45      7.37 o 
  -4  10  11      142.69      118.39      4.69 o 
  -3  10  11      407.44      446.42      7.36 o 
  -2  10  11      648.58      630.44      9.54 o 
  -1  10  11       49.85       50.22      3.75 o 
   0  10  11     1791.60     1773.29     23.80 o 
   1  10  11        1.87        3.47      4.25 o 
   2  10  11      369.32      340.65     10.90 o 
   3  10  11        6.52        6.66      4.94 o 
 -11  11  11       43.07       43.92      5.34 o 
 -10  11  11       39.62       30.15      3.93 o 
  -9  11  11        2.36        0.02      2.92 o 
  -8  11  11       42.41       37.03      3.88 o 
  -7  11  11        3.51        2.70      2.86 o 
  -6  11  11      214.36      192.05      5.34 o 
  -5  11  11      941.37      951.86     10.34 o 
  -4  11  11      146.25      147.56      4.22 o 
  -3  11  11        1.93       -1.97      1.97 o 
  -2  11  11       34.40       37.73      3.44 o 
  -1  11  11     2209.46     2215.42     23.10 o 
   0  11  11       18.24       25.25      4.73 o 
   1  11  11      535.09      536.64     13.21 o 
   2  11  11        2.26       -1.70      4.55 o 
   3  11  11       87.76       71.40      8.05 o 
 -11  12  11      669.17      669.90     13.58 o 
 -10  12  11        0.95        4.28      3.25 o 
  -9  12  11       41.97       39.82      4.09 o 
  -8  12  11      131.33      116.49      6.00 o 
  -7  12  11      133.99      126.07      5.33 o 
  -6  12  11        3.52        9.32      2.97 o 
  -5  12  11      403.11      392.37      6.69 o 
  -4  12  11        4.51        3.08      2.22 o 
  -3  12  11       55.38       54.04      3.23 o 
  -2  12  11      197.30      188.53      5.45 o 
  -1  12  11      702.41      693.17     10.69 o 
   0  12  11      613.55      598.03     13.51 o 
   1  12  11       34.58       39.92      5.47 o 
   2  12  11      116.55       94.06      7.35 o 
   3  12  11       19.82        5.40      5.78 o 
 -10  13  11       33.02       15.33      3.69 o 
  -9  13  11       10.61       11.32      3.64 o 
  -8  13  11        8.35       17.08      3.63 o 
  -7  13  11        0.69       -2.87      2.98 o 
  -6  13  11      194.93      174.41      6.67 o 
  -5  13  11      714.93      691.84      9.11 o 
  -4  13  11        2.25        0.03      2.25 o 
  -3  13  11      160.68      172.10      4.79 o 
  -2  13  11        3.17       -0.22      2.68 o 
  -1  13  11      599.10      577.67      9.95 o 
   0  13  11       50.72       56.48      6.62 o 
   1  13  11      831.25      911.76     17.69 o 
   2  13  11        3.29        5.69      5.50 o 
 -10  14  11       24.96       29.10      4.77 o 
  -9  14  11        1.05       -3.15      3.15 o 
  -8  14  11        8.27        6.65      3.64 o 
  -7  14  11       54.73       55.35      4.51 o 
  -6  14  11       38.78       39.75      4.15 o 
  -5  14  11      270.90      270.46      5.97 o 
  -4  14  11        1.87       -2.17      2.43 o 
  -3  14  11       82.56       67.10      4.25 o 
  -2  14  11      193.84      181.94      5.74 o 
  -1  14  11      292.35      304.32      8.20 o 
   0  14  11        0.41        4.51      4.90 o 
   1  14  11       29.44       28.74      6.50 o 
   2  14  11       53.53       56.51      7.62 o 
  -9  15  11        1.34        0.67      4.06 o 
  -8  15  11      164.48      164.32      6.74 o 
  -7  15  11      124.52      123.55      5.87 o 
  -6  15  11      121.30      126.69      5.79 o 
  -5  15  11       28.34       44.75      4.24 o 
  -4  15  11       12.48        5.98      2.71 o 
  -3  15  11      726.60      770.55     10.58 o 
  -2  15  11      269.75      267.41      7.50 o 
  -1  15  11      599.30      640.77     14.08 o 
   0  15  11        6.12        6.26      5.30 o 
   1  15  11      126.63      140.35     10.78 o 
  -9  16  11       66.50       80.55      6.24 o 
  -8  16  11        3.51        4.81      4.40 o 
  -7  16  11       14.92        8.87      3.75 o 
  -6  16  11        1.11        0.33      3.35 o 
  -5  16  11       29.43       31.74      4.19 o 
  -4  16  11      267.30      252.16      6.23 o 
  -3  16  11       65.64       67.18      4.37 o 
  -2  16  11       32.72       32.83      4.01 o 
  -1  16  11        6.45        2.95      4.44 o 
   0  16  11        4.27        5.48      6.33 o 
   1  16  11       55.59       56.48     10.82 o 
  -8  17  11      341.05      367.29     11.12 o 
  -7  17  11       22.32       19.81      4.95 o 
  -6  17  11       56.83       42.47      5.48 o 
  -5  17  11      106.11       91.63      5.60 o 
  -4  17  11      267.91      271.67      6.64 o 
  -3  17  11      206.26      245.68      6.96 o 
  -2  17  11      200.50      185.97      7.01 o 
  -1  17  11      326.86      334.64     14.54 o 
   0  17  11        0.90       -7.32      7.52 o 
  -7  18  11       45.30       35.75      9.75 o 
  -6  18  11       16.42       13.77      5.54 o 
  -5  18  11        1.25       -1.56      4.35 o 
  -4  18  11      394.65      420.11     11.07 o 
  -3  18  11       12.26       11.35      4.05 o 
  -2  18  11      239.61      273.23     11.47 o 
  -1  18  11        1.17        3.85      6.60 o 
  -5  19  11       30.78       29.39      9.23 o 
  -4  19  11       47.07       60.95      6.09 o 
  -3  19  11        6.82        9.15      5.43 o 
 -13   0  12      849.98      848.92     28.79 o 
 -12   0  12      286.86      289.68     13.65 o 
 -11   0  12     1578.76     1597.16     30.41 o 
 -10   0  12      369.69      365.10     13.25 o 
  -9   0  12     1463.73     1488.62     26.96 o 
  -8   0  12      809.45      855.16     15.20 o 
  -7   0  12     1311.67     1317.70     19.70 o 
  -6   0  12      753.04      719.45     20.06 o 
  -5   0  12     2681.53     2648.22     25.84 o 
  -4   0  12      230.33      210.90      6.11 o 
  -3   0  12      144.64      123.38      4.96 o 
  -2   0  12        6.66        7.69      3.07 o 
  -1   0  12       84.61       73.68      5.32 o 
   0   0  12     4479.78     4712.27     53.44 o 
   1   0  12       70.36       99.93      6.52 o 
   2   0  12      276.78      266.61      9.98 o 
   3   0  12     1718.20     1735.98     41.50 o 
   4   0  12      547.20      476.93     45.82 o 
 -13   1  12       43.17       41.51      6.84 o 
 -12   1  12       50.26       43.35      6.15 o 
 -11   1  12       12.47       10.82      4.15 o 
 -10   1  12       19.98       18.08      3.90 o 
  -9   1  12        4.77        4.22      2.19 o 
  -8   1  12      143.81      156.37      4.71 o 
  -7   1  12       33.65       40.88      3.22 o 
  -6   1  12      306.13      294.29      5.87 o 
  -5   1  12      340.05      348.62      5.30 o 
  -4   1  12      133.60      121.62      3.05 o 
  -3   1  12      362.87      421.62      6.12 o 
  -2   1  12        3.06        0.70      2.06 o 
  -1   1  12      240.77      210.01      5.52 o 
   0   1  12       69.02       83.14      4.14 o 
   1   1  12      101.08       98.22      4.57 o 
   2   1  12       14.17       16.49      3.57 o 
   3   1  12       18.40       24.53      5.88 o 
   4   1  12       19.62       17.93      7.24 o 
 -13   2  12      318.35      369.00     12.59 o 
 -12   2  12      713.08      756.45     21.06 o 
 -11   2  12      661.55      668.07     13.09 o 
 -10   2  12      665.12      644.81     12.26 o 
  -9   2  12     1886.64     1865.60     17.60 o 
  -8   2  12      665.60      634.49      9.21 o 
  -7   2  12      939.69      989.71     13.75 o 
  -6   2  12       10.16        9.67      1.88 o 
  -5   2  12      841.67      859.69      9.16 o 
  -4   2  12      638.80      605.01      6.65 o 
  -3   2  12      784.58      826.64      8.87 o 
  -2   2  12      644.31      633.52      8.98 o 
  -1   2  12        3.97        4.33      2.28 o 
   0   2  12     2093.63     2055.44     19.96 o 
   1   2  12      620.60      612.46      9.83 o 
   2   2  12      339.64      308.73      8.05 o 
   3   2  12      337.21      322.27     17.90 o 
   4   2  12      500.41      479.21     15.60 o 
 -13   3  12      243.81      243.73     10.45 o 
 -12   3  12      359.74      381.73     11.86 o 
 -11   3  12       38.56       36.16      7.35 o 
 -10   3  12      938.18      953.54     16.62 o 
  -9   3  12      160.20      177.43      4.80 o 
  -8   3  12      804.08      827.12      9.47 o 
  -7   3  12       27.26       24.81      2.57 o 
  -6   3  12        6.14        3.25      1.65 o 
  -5   3  12      536.02      543.13      6.70 o 
  -4   3  12      149.22      142.59      3.55 o 
  -3   3  12        5.99        9.50      1.87 o 
  -2   3  12        0.50        0.02      2.18 o 
  -1   3  12      230.46      246.60      5.85 o 
   0   3  12      331.53      303.44      6.73 o 
   1   3  12      114.79       93.62      4.56 o 
   2   3  12        0.13       -0.09      3.40 o 
   3   3  12      284.05      280.93     10.10 o 
   4   3  12      469.38      516.15     16.14 o 
 -13   4  12       66.17       66.12      7.35 o 
 -12   4  12      432.76      466.08     13.11 o 
 -11   4  12      357.30      342.06     10.78 o 
 -10   4  12      190.25      188.72      7.90 o 
  -9   4  12     1943.71     1954.38     19.28 o 
  -8   4  12      459.34      397.57      8.96 o 
  -7   4  12       13.54       15.42      2.29 o 
  -6   4  12       83.28       85.33      3.22 o 
  -5   4  12      269.78      311.96      5.19 o 
  -4   4  12      136.83      154.41      4.74 o 
  -3   4  12     1244.39     1259.41     11.82 o 
  -2   4  12       58.75       71.27      3.28 o 
  -1   4  12      136.17      106.08      4.23 o 
   0   4  12      198.69      220.38      8.44 o 
   1   4  12      237.94      243.31      6.46 o 
   2   4  12      558.92      529.45     11.58 o 
   3   4  12      114.83       94.59      6.28 o 
   4   4  12      509.04      501.72     18.83 o 
 -12   5  12      204.73      208.20     11.05 o 
 -11   5  12      311.35      277.02     11.17 o 
 -10   5  12     1518.89     1514.07     19.92 o 
  -9   5  12       72.95       74.82      4.53 o 
  -8   5  12     1736.74     1760.39     19.12 o 
  -7   5  12     1696.41     1673.50     15.67 o 
  -6   5  12      235.60      222.58      4.76 o 
  -5   5  12       10.60       12.99      2.11 o 
  -4   5  12      513.65      500.13      6.55 o 
  -3   5  12       61.63       58.74      3.19 o 
  -2   5  12       65.85       63.47      4.56 o 
  -1   5  12      541.24      577.83      8.91 o 
   0   5  12       29.64       28.69      3.19 o 
   1   5  12     1155.66     1114.77     13.93 o 
   2   5  12      178.06      167.14      7.04 o 
   3   5  12      672.71      661.41     14.79 o 
   4   5  12      269.61      273.40     12.54 o 
 -12   6  12        0.10       -2.42      5.39 o 
 -11   6  12        2.79        1.82      4.96 o 
 -10   6  12       35.57       40.73      3.96 o 
  -9   6  12      210.11      194.91      6.83 o 
  -8   6  12        1.01        4.03      2.60 o 
  -7   6  12      165.85      160.76      4.90 o 
  -6   6  12      617.68      632.73      8.12 o 
  -5   6  12      129.35      128.81      3.99 o 
  -4   6  12      148.16      140.19      4.14 o 
  -3   6  12     1380.66     1428.34     14.87 o 
  -2   6  12      494.30      500.12     10.20 o 
  -1   6  12       12.19        6.88      2.68 o 
   0   6  12      918.77      966.20     13.43 o 
   1   6  12       95.69       87.23      6.34 o 
   2   6  12      228.26      217.23      8.84 o 
   3   6  12       65.36       64.43      8.18 o 
   4   6  12       30.92       27.57      8.14 o 
 -12   7  12      368.71      373.44     13.65 o 
 -11   7  12      220.28      229.83     10.67 o 
 -10   7  12     1267.56     1312.36     15.89 o 
  -9   7  12       84.08       82.26      4.30 o 
  -8   7  12     1394.44     1327.08     15.13 o 
  -7   7  12       65.24       54.24      3.37 o 
  -6   7  12       60.49       74.38      3.46 o 
  -5   7  12      177.25      188.32      4.89 o 
  -4   7  12      542.49      545.74      8.86 o 
  -3   7  12      321.26      297.39      6.37 o 
  -2   7  12       84.63       94.30      6.14 o 
  -1   7  12        4.69        4.19      2.66 o 
   0   7  12        0.24        1.15      2.84 o 
   1   7  12      869.93      940.79     16.99 o 
   2   7  12      160.06      164.36      8.07 o 
   3   7  12      568.41      588.12     14.68 o 
 -12   8  12        5.46        0.36      5.90 o 
 -11   8  12       27.33       24.79      7.27 o 
 -10   8  12       60.35       64.55      4.33 o 
  -9   8  12        8.35        2.62      2.91 o 
  -8   8  12       48.45       38.43      4.01 o 
  -7   8  12       67.50       56.23      3.63 o 
  -6   8  12       75.76       62.89      3.77 o 
  -5   8  12       22.28       16.46      2.58 o 
  -4   8  12       26.20       28.03      2.77 o 
  -3   8  12      115.00      113.36      4.36 o 
  -2   8  12      156.55      170.00      5.60 o 
  -1   8  12       61.78       61.65      5.21 o 
   0   8  12       69.93       73.27      4.63 o 
   1   8  12      395.79      388.91     11.12 o 
   2   8  12       22.91       20.15      5.10 o 
   3   8  12       14.79       25.36      5.53 o 
 -12   9  12      292.79      266.70     12.25 o 
 -11   9  12       78.50       92.94      9.93 o 
 -10   9  12     1800.71     1837.35     18.07 o 
  -9   9  12        3.93        1.19      2.82 o 
  -8   9  12      580.60      626.27     10.85 o 
  -7   9  12       61.55       61.94      4.21 o 
  -6   9  12      319.51      340.69      6.27 o 
  -5   9  12      896.76      928.63     11.08 o 
  -4   9  12       58.70       57.85      3.39 o 
  -3   9  12        4.91       11.73      2.75 o 
  -2   9  12      318.91      342.08      7.78 o 
  -1   9  12     1525.95     1559.44     18.31 o 
   0   9  12        0.24       -1.77      2.93 o 
   1   9  12      427.09      457.92     12.12 o 
   2   9  12        0.39        4.63      4.66 o 
   3   9  12      156.02      131.34      9.44 o 
 -11  10  12      286.36      306.88     11.41 o 
 -10  10  12       74.06       62.02      4.33 o 
  -9  10  12       45.09       35.08      3.79 o 
  -8  10  12       13.84       12.26      3.36 o 
  -7  10  12      301.84      287.41      7.44 o 
  -6  10  12       16.43       19.97      2.78 o 
  -5  10  12       97.13       87.69      5.55 o 
  -4  10  12        0.77        0.32      2.17 o 
  -3  10  12      289.48      297.32      6.83 o 
  -2  10  12       74.19       75.96      4.55 o 
  -1  10  12        5.60       12.14      3.69 o 
   0  10  12      188.73      172.35      6.95 o 
   1  10  12      299.64      295.42     10.36 o 
   2  10  12        1.39        2.89      4.72 o 
   3  10  12      117.70      114.57     14.04 o 
 -11  11  12       63.44       78.08      5.00 o 
 -10  11  12      152.39      170.66      5.92 o 
  -9  11  12        1.53       -3.05      3.05 o 
  -8  11  12      231.67      233.23      7.22 o 
  -7  11  12        5.73        4.76      3.18 o 
  -6  11  12      297.25      297.49      6.52 o 
  -5  11  12      387.02      364.52      6.69 o 
  -4  11  12      237.29      241.61      5.32 o 
  -3  11  12        2.14        3.21      2.64 o 
  -2  11  12      243.03      234.86      6.89 o 
  -1  11  12     1675.43     1727.70     20.02 o 
   0  11  12       72.78       78.04      6.37 o 
   1  11  12      373.11      376.48     11.63 o 
   2  11  12        5.35        6.00      5.57 o 
 -11  12  12      159.95      136.75      6.72 o 
 -10  12  12        7.39       16.38      3.64 o 
  -9  12  12      254.75      269.04      8.85 o 
  -8  12  12       27.23       33.16      4.31 o 
  -7  12  12      151.83      146.97      7.60 o 
  -6  12  12       83.43       62.84      4.33 o 
  -5  12  12      107.58      102.21      4.07 o 
  -4  12  12       10.22       15.49      2.61 o 
  -3  12  12      111.49      107.69      4.60 o 
  -2  12  12       42.09       40.26      3.86 o 
  -1  12  12        6.83        4.46      3.12 o 
   0  12  12      392.88      375.33     21.44 o 
   1  12  12       22.56       29.36      5.69 o 
   2  12  12        3.89        0.85      5.38 o 
 -10  13  12       16.49       19.63      4.47 o 
  -9  13  12        6.21        3.72      3.67 o 
  -8  13  12      110.77      106.39      5.97 o 
  -7  13  12       80.66       86.93      5.04 o 
  -6  13  12       49.37       55.81      4.70 o 
  -5  13  12      740.33      710.21     10.66 o 
  -4  13  12       78.62       68.07      3.70 o 
  -3  13  12       16.27       14.83      3.12 o 
  -2  13  12      172.15      168.38      5.61 o 
  -1  13  12      167.24      156.38      8.03 o 
   0  13  12       23.67       22.17      5.63 o 
   1  13  12      445.54      480.88     15.32 o 
   2  13  12        1.52       -5.40      5.40 o 
 -10  14  12      129.21      129.03      6.72 o 
  -9  14  12      385.77      398.04     13.68 o 
  -8  14  12       36.79       39.36      4.86 o 
  -7  14  12      329.06      341.27      8.40 o 
  -6  14  12        5.75        7.57      3.35 o 
  -5  14  12      366.40      347.55      6.92 o 
  -4  14  12      251.99      261.37      6.05 o 
  -3  14  12        4.51        3.54      3.06 o 
  -2  14  12      130.60      139.60      5.38 o 
  -1  14  12        4.07        0.20      4.29 o 
   0  14  12      404.32      418.55     16.40 o 
   1  14  12       44.61       41.96      7.97 o 
  -9  15  12       13.11       14.23      5.05 o 
  -8  15  12       15.01        8.67      4.97 o 
  -7  15  12      254.65      243.71      8.02 o 
  -6  15  12        0.66       -3.24      3.24 o 
  -5  15  12      118.39      113.41      4.64 o 
  -4  15  12        7.78       13.67      3.10 o 
  -3  15  12       24.39       25.99      3.72 o 
  -2  15  12       50.82       54.66      4.45 o 
  -1  15  12      122.99      122.60      8.91 o 
   0  15  12      114.96      106.90      9.98 o 
  -8  16  12       59.12       54.66      6.02 o 
  -7  16  12       11.21       22.42      4.71 o 
  -6  16  12        7.99        6.26      3.72 o 
  -5  16  12       58.69       50.73      4.43 o 
  -4  16  12      725.74      691.19      9.99 o 
  -3  16  12      185.90      199.41      7.82 o 
  -2  16  12      577.35      552.77     11.08 o 
  -1  16  12        0.52        1.55      6.01 o 
   0  16  12       98.07       74.34     17.50 o 
  -7  17  12       57.25       64.60      6.17 o 
  -6  17  12       27.27       37.63      5.21 o 
  -5  17  12       38.13       40.56      5.48 o 
  -4  17  12        0.20       -3.16      3.16 o 
  -3  17  12        1.09       -3.61      3.61 o 
  -2  17  12      145.00      149.51      8.25 o 
  -1  17  12        5.91        5.38      6.59 o 
  -6  18  12       25.70       20.77      5.14 o 
  -5  18  12      204.68      210.28      9.99 o 
  -4  18  12      100.37      103.34      7.99 o 
  -3  18  12       12.47       16.64      5.23 o 
 -13   1  13       51.18       49.46      6.93 o 
 -12   1  13     1087.11     1077.91     17.86 o 
 -11   1  13        6.14        4.43      4.38 o 
 -10   1  13      936.81      964.43     15.38 o 
  -9   1  13       93.79       75.29      4.37 o 
  -8   1  13     1890.57     1906.90     18.58 o 
  -7   1  13      360.17      396.09      7.18 o 
  -6   1  13     5745.37     5525.18     37.69 o 
  -5   1  13      305.05      276.71      4.95 o 
  -4   1  13       15.22       18.63      1.93 o 
  -3   1  13      359.50      366.06      6.00 o 
  -2   1  13     2827.56     2881.83     25.29 o 
  -1   1  13     1708.96     1603.53     16.92 o 
   0   1  13      235.70      238.93      6.45 o 
   1   1  13      147.08      162.25      7.98 o 
   2   1  13       71.49       57.96      5.31 o 
   3   1  13       81.13       71.41      7.94 o 
 -13   2  13       53.87       49.55      6.83 o 
 -12   2  13       10.51       15.22      5.25 o 
 -11   2  13      172.98      149.97      6.98 o 
 -10   2  13       23.94       19.42      4.22 o 
  -9   2  13      760.49      755.84     10.83 o 
  -8   2  13      504.00      463.66      7.55 o 
  -7   2  13       52.10       57.32      3.41 o 
  -6   2  13       49.98       51.34      2.95 o 
  -5   2  13      225.89      217.16      4.73 o 
  -4   2  13        9.44        7.63      1.77 o 
  -3   2  13      762.93      811.37      9.82 o 
  -2   2  13       36.55       31.44      3.11 o 
  -1   2  13       35.04       48.36      3.56 o 
   0   2  13      315.41      312.07      7.24 o 
   1   2  13      364.89      375.06      8.23 o 
   2   2  13      163.03      155.64      7.22 o 
   3   2  13       28.88       23.75      6.48 o 
 -13   3  13      132.03      130.73      8.59 o 
 -12   3  13      499.82      504.77     13.54 o 
 -11   3  13        7.76        6.17      4.36 o 
 -10   3  13     2038.59     1969.23     24.16 o 
  -9   3  13       22.58       22.34      3.26 o 
  -8   3  13     1740.66     1814.54     20.80 o 
  -7   3  13      203.34      205.82      6.89 o 
  -6   3  13     1471.06     1472.51     14.42 o 
  -5   3  13      823.23      787.20      8.58 o 
  -4   3  13      437.59      390.64      5.84 o 
  -3   3  13      209.35      216.87      5.46 o 
  -2   3  13     1216.30     1186.96     13.58 o 
  -1   3  13      479.41      470.53      8.28 o 
   0   3  13      183.11      159.31      5.43 o 
   1   3  13      474.36      498.22      9.26 o 
   2   3  13      342.88      325.92      9.73 o 
   3   3  13      544.80      560.81     16.84 o 
 -13   4  13      147.17      183.96     15.45 o 
 -12   4  13       10.96        2.76      5.67 o 
 -11   4  13      664.93      636.02     14.32 o 
 -10   4  13        0.16       -1.30      3.02 o 
  -9   4  13     2600.19     2600.38     23.96 o 
  -8   4  13        0.14        1.01      2.08 o 
  -7   4  13     1736.84     1805.27     17.83 o 
  -6   4  13      174.59      168.71      4.41 o 
  -5   4  13     2590.29     2601.28     20.40 o 
  -4   4  13      327.58      318.22      5.67 o 
  -3   4  13     1020.35     1008.61     11.32 o 
  -2   4  13      435.90      426.19      7.65 o 
  -1   4  13       65.46       55.11      3.73 o 
   0   4  13      497.57      474.66      8.74 o 
   1   4  13      128.12      151.12      6.87 o 
   2   4  13      303.99      314.52      9.47 o 
   3   4  13        0.80        5.76      4.93 o 
 -12   5  13       31.98       35.96      8.71 o 
 -11   5  13      176.49      165.89      9.38 o 
 -10   5  13      581.36      626.74     10.31 o 
  -9   5  13       19.22       35.03      4.05 o 
  -8   5  13       30.42       32.80      3.52 o 
  -7   5  13      169.16      191.46      6.10 o 
  -6   5  13       67.24       75.31      3.33 o 
  -5   5  13        1.52        8.29      2.31 o 
  -4   5  13      248.91      229.46      7.89 o 
  -3   5  13        4.45        1.86      2.55 o 
  -2   5  13       57.24       53.75      3.85 o 
  -1   5  13        2.65        1.18      2.65 o 
   0   5  13       50.69       36.18      4.01 o 
   1   5  13      239.77      247.69      8.23 o 
   2   5  13       40.83       30.58      5.41 o 
   3   5  13      233.35      249.90     11.60 o 
 -12   6  13       66.41       64.11      7.82 o 
 -11   6  13      965.99      953.06     20.42 o 
 -10   6  13        0.08        0.26      2.97 o 
  -9   6  13     5044.09     4914.14     42.77 o 
  -8   6  13        0.22        4.24      2.81 o 
  -7   6  13     1525.62     1575.86     15.51 o 
  -6   6  13       68.37       58.90      3.24 o 
  -5   6  13     2477.90     2405.38     19.69 o 
  -4   6  13     3598.33     3525.46     29.50 o 
  -3   6  13     2440.26     2435.79     37.89 o 
  -2   6  13       59.06       57.48      4.00 o 
  -1   6  13      319.08      294.19      7.53 o 
   0   6  13      605.03      615.70     10.87 o 
   1   6  13       12.87       13.49      4.62 o 
   2   6  13      951.80     1014.66     22.32 o 
   3   6  13        0.71        2.61      5.07 o 
 -12   7  13       22.56       17.47      6.51 o 
 -11   7  13        4.66        9.13      5.77 o 
 -10   7  13        9.47        4.38      3.31 o 
  -9   7  13      260.34      274.41      7.68 o 
  -8   7  13        3.32        2.31      2.64 o 
  -7   7  13      148.83      135.94      4.61 o 
  -6   7  13       17.76       18.21      2.55 o 
  -5   7  13        3.69        4.93      2.32 o 
  -4   7  13      349.21      352.96      7.10 o 
  -3   7  13       32.67       36.43      3.86 o 
  -2   7  13        0.04        0.10      2.92 o 
  -1   7  13       65.72       75.14      4.69 o 
   0   7  13      272.15      270.40      7.58 o 
   1   7  13        7.36        4.77      4.38 o 
   2   7  13        1.94        2.62      4.89 o 
   3   7  13       20.66       26.08      6.76 o 
 -12   8  13       23.19       21.21      6.95 o 
 -11   8  13     1064.15     1124.84     20.01 o 
 -10   8  13       83.51       74.43      4.88 o 
  -9   8  13     1423.96     1436.92     16.77 o 
  -8   8  13      182.34      173.16      5.72 o 
  -7   8  13      852.77      854.67     11.03 o 
  -6   8  13       18.63       21.86      2.86 o 
  -5   8  13     1342.73     1324.73     14.01 o 
  -4   8  13       43.77       49.90      3.63 o 
  -3   8  13      368.47      346.04      7.85 o 
  -2   8  13        4.00        3.90      3.00 o 
  -1   8  13      238.95      247.67      8.58 o 
   0   8  13      264.63      292.04      9.83 o 
   1   8  13      118.52      125.45      7.56 o 
   2   8  13      581.33      597.61     14.84 o 
   3   8  13       14.23       -0.66     13.11 o 
 -12   9  13      131.26      133.66      9.91 o 
 -11   9  13       17.49       13.17      5.43 o 
 -10   9  13      195.19      179.53      9.04 o 
  -9   9  13       43.86       37.15      4.23 o 
  -8   9  13      884.48      818.69     13.47 o 
  -7   9  13       71.47       80.78      4.21 o 
  -6   9  13      465.09      475.62      9.21 o 
  -5   9  13        0.94        4.10      2.46 o 
  -4   9  13      956.55      902.81     14.13 o 
  -3   9  13     2039.70     1971.18     21.38 o 
  -2   9  13       81.25       84.03      5.31 o 
  -1   9  13        7.02        2.30      3.37 o 
   0   9  13       20.80       25.57      4.39 o 
   1   9  13        1.59        4.06      4.72 o 
   2   9  13       21.99       23.39      6.56 o 
 -11  10  13      599.77      601.63     11.74 o 
 -10  10  13       31.05       25.20      3.88 o 
  -9  10  13     1086.53     1135.26     15.10 o 
  -8  10  13       36.83       31.07      4.16 o 
  -7  10  13     1176.57     1209.82     15.98 o 
  -6  10  13       76.52       81.88      3.91 o 
  -5  10  13      464.80      481.79      8.16 o 
  -4  10  13      294.60      314.11      7.63 o 
  -3  10  13       11.09       14.74      3.07 o 
  -2  10  13     1149.56     1137.22     15.45 o 
  -1  10  13       20.33       21.13      4.22 o 
   0  10  13      547.04      543.27     13.47 o 
   1  10  13       25.58       26.07      5.28 o 
   2  10  13      213.22      219.09     15.12 o 
 -11  11  13        8.12       11.71      3.97 o 
 -10  11  13       89.99       92.48      5.19 o 
  -9  11  13        1.96        2.57      3.42 o 
  -8  11  13      869.35      859.53     13.61 o 
  -7  11  13      208.70      187.88      6.57 o 
  -6  11  13     1285.61     1265.47     13.56 o 
  -5  11  13        3.07        1.36      2.47 o 
  -4  11  13      242.25      212.34      5.83 o 
  -3  11  13        3.34        1.82      2.89 o 
  -2  11  13      283.13      292.38      8.00 o 
  -1  11  13      452.70      434.10     15.23 o 
   0  11  13      146.51      166.24      9.73 o 
   1  11  13       95.07       79.88      8.15 o 
   2  11  13        0.86        6.54      5.67 o 
 -11  12  13       55.05       48.33      5.92 o 
 -10  12  13      222.44      187.15      6.67 o 
  -9  12  13      524.53      486.60     10.78 o 
  -8  12  13        5.43        3.45      3.61 o 
  -7  12  13      341.98      368.06      9.02 o 
  -6  12  13      242.66      235.57      6.24 o 
  -5  12  13      151.48      150.38      4.84 o 
  -4  12  13       45.35       39.18      3.68 o 
  -3  12  13      198.47      197.80      5.89 o 
  -2  12  13       89.91       92.62      5.46 o 
  -1  12  13       29.20       27.00      4.95 o 
   0  12  13      526.30      525.18     15.28 o 
   1  12  13       52.49       34.78      6.82 o 
 -10  13  13      399.86      431.52     11.72 o 
  -9  13  13        6.62        5.39      3.93 o 
  -8  13  13     1161.42     1223.61     17.38 o 
  -7  13  13       29.00       25.42      4.25 o 
  -6  13  13      779.07      802.86     12.29 o 
  -5  13  13      108.71      104.68      4.37 o 
  -4  13  13      295.99      294.27      7.40 o 
  -3  13  13      205.63      194.90      6.10 o 
  -2  13  13      349.07      367.60      9.68 o 
  -1  13  13      410.25      407.13     13.52 o 
   0  13  13      156.07      161.64     11.45 o 
   1  13  13       86.17       70.96      9.08 o 
  -9  14  13        6.77        0.16      4.78 o 
  -8  14  13        6.60       13.35      4.28 o 
  -7  14  13        2.21        5.62      3.58 o 
  -6  14  13        0.19        2.24      3.33 o 
  -5  14  13       71.38       73.77      4.12 o 
  -4  14  13       39.07       46.88      5.11 o 
  -3  14  13       65.90       56.88      4.36 o 
  -2  14  13       78.60       91.64      5.42 o 
  -1  14  13        6.05       11.22      7.03 o 
   0  14  13       70.62       84.10      9.82 o 
  -9  15  13        0.93        3.97      4.84 o 
  -8  15  13      744.42      786.75     19.17 o 
  -7  15  13       10.25       18.41      4.49 o 
  -6  15  13      303.06      344.86      8.75 o 
  -5  15  13      176.86      170.62      5.44 o 
  -4  15  13      541.16      545.04      9.91 o 
  -3  15  13      596.22      628.33     11.42 o 
  -2  15  13       75.68       89.29      5.95 o 
  -1  15  13      138.99      145.29     11.16 o 
  -8  16  13        4.08        3.08      4.85 o 
  -7  16  13       14.91        6.52      4.14 o 
  -6  16  13       52.40       55.24      5.73 o 
  -5  16  13       35.71       39.28      4.01 o 
  -4  16  13        7.98        2.12      4.40 o 
  -3  16  13      349.98      362.05      9.28 o 
  -2  16  13       44.07       40.13      8.59 o 
  -1  16  13        8.50       11.25      9.04 o 
  -7  17  13       16.40        8.71      7.13 o 
  -6  17  13      140.64      156.57      7.87 o 
  -5  17  13       12.46       11.07      4.48 o 
  -4  17  13      110.54      125.14      7.25 o 
  -3  17  13      188.61      197.23     12.83 o 
 -13   0  14      338.67      307.18     14.78 o 
 -12   0  14      208.85      211.37     12.06 o 
 -11   0  14       33.95       36.73      7.13 o 
 -10   0  14        7.45        5.52      5.28 o 
  -9   0  14     1838.42     1695.81     25.05 o 
  -8   0  14     1042.57      966.06     19.38 o 
  -7   0  14     4643.27     4702.28     52.93 o 
  -6   0  14       89.45      100.03      5.20 o 
  -5   0  14       78.92       92.37      4.96 o 
  -4   0  14     4121.52     4101.24     45.28 o 
  -3   0  14      162.24      180.98     13.25 o 
  -2   0  14     1753.86     1612.74     24.24 o 
  -1   0  14      423.62      421.39     11.70 o 
   0   0  14     1294.66     1321.36     24.01 o 
   1   0  14       10.24        3.44      4.63 o 
   2   0  14      322.48      340.70     36.45 o 
   3   0  14       49.91       55.62     11.52 o 
 -13   1  14        6.58        1.76      5.22 o 
 -12   1  14       24.28       18.57      4.85 o 
 -11   1  14       25.07       23.10      4.35 o 
 -10   1  14       11.53        6.68      3.74 o 
  -9   1  14        3.87        6.40      4.00 o 
  -8   1  14      126.03      130.51      6.86 o 
  -7   1  14       25.60       17.01      2.99 o 
  -6   1  14        7.52        6.16      2.15 o 
  -5   1  14      134.29      128.16      3.91 o 
  -4   1  14      251.38      271.15      5.85 o 
  -3   1  14      189.22      179.34      6.31 o 
  -2   1  14       39.85       33.91      3.37 o 
  -1   1  14      112.65       99.40      4.81 o 
   0   1  14      302.18      298.81      7.56 o 
   1   1  14      234.87      244.86      7.06 o 
   2   1  14       16.92       12.45      5.13 o 
   3   1  14        1.97       -0.58      6.09 o 
 -13   2  14      251.46      254.39     10.65 o 
 -12   2  14       33.90       46.42      6.17 o 
 -11   2  14      193.77      172.80      7.45 o 
 -10   2  14       69.48       74.54      5.47 o 
  -9   2  14     1148.64     1081.89     13.40 o 
  -8   2  14      210.22      167.02      5.28 o 
  -7   2  14      355.94      393.13      8.52 o 
  -6   2  14     1651.99     1667.84     15.08 o 
  -5   2  14      375.22      385.43      6.01 o 
  -4   2  14     1334.56     1284.00     13.38 o 
  -3   2  14       39.99       36.67      3.24 o 
  -2   2  14      131.41      147.22      5.26 o 
  -1   2  14        4.94        7.89      2.95 o 
   0   2  14     2055.43     2105.30     21.50 o 
   1   2  14       35.26       35.85      4.08 o 
   2   2  14      473.43      474.58     14.48 o 
   3   2  14        0.24       -0.36      6.01 o 
 -13   3  14       11.91        4.52      5.45 o 
 -12   3  14        4.30        5.69      4.93 o 
 -11   3  14       11.24       16.44      4.99 o 
 -10   3  14      153.99      142.54      6.02 o 
  -9   3  14      169.46      173.54      5.68 o 
  -8   3  14      529.86      537.36      9.04 o 
  -7   3  14        4.04        4.16      2.48 o 
  -6   3  14      377.87      371.96      6.81 o 
  -5   3  14      126.92      124.76      3.80 o 
  -4   3  14      282.55      295.90      6.15 o 
  -3   3  14     1046.48     1029.43     12.57 o 
  -2   3  14      243.69      219.21      5.97 o 
  -1   3  14      976.04      929.41     12.59 o 
   0   3  14       28.62       31.01      3.80 o 
   1   3  14      864.03      903.23     14.15 o 
   2   3  14      167.72      182.07      8.30 o 
   3   3  14      625.11      627.73     22.05 o 
 -13   4  14       11.13        3.80      9.11 o 
 -12   4  14      112.05       96.06      8.51 o 
 -11   4  14      161.51      167.26      9.66 o 
 -10   4  14      208.88      193.56      6.55 o 
  -9   4  14     1416.39     1354.28     18.30 o 
  -8   4  14      164.99      143.52      5.07 o 
  -7   4  14        3.07        2.53      2.47 o 
  -6   4  14        0.65        2.84      2.17 o 
  -5   4  14     1178.27     1259.20     12.53 o 
  -4   4  14     1774.77     1742.16     18.47 o 
  -3   4  14        3.95        5.39      2.71 o 
  -2   4  14        2.98        4.01      2.95 o 
  -1   4  14        0.85        3.73      2.80 o 
   0   4  14      624.45      606.84     10.38 o 
   1   4  14       53.77       67.70      5.62 o 
   2   4  14      430.44      462.74     12.06 o 
 -12   5  14       35.80       34.03      6.88 o 
 -11   5  14        9.35        0.15      5.03 o 
 -10   5  14      821.20      769.43     12.52 o 
  -9   5  14        8.03       14.42      4.54 o 
  -8   5  14     1114.78     1082.06     13.28 o 
  -7   5  14      811.45      791.22     10.22 o 
  -6   5  14      139.26      137.32      4.30 o 
  -5   5  14     4073.16     4041.95     33.02 o 
  -4   5  14     1241.86     1259.45     18.83 o 
  -3   5  14      445.25      472.25      9.78 o 
  -2   5  14        6.52       18.79      3.27 o 
  -1   5  14      975.12      959.92     14.80 o 
   0   5  14       51.74       35.62      4.37 o 
   1   5  14      839.21      860.23     19.08 o 
   2   5  14        6.01        1.27      4.90 o 
 -12   6  14      126.65      114.23      9.04 o 
 -11   6  14      290.72      286.27     11.98 o 
 -10   6  14       10.05        7.27      3.57 o 
  -9   6  14      550.58      499.10      9.97 o 
  -8   6  14        4.17        2.46      2.95 o 
  -7   6  14       86.73       88.31      4.02 o 
  -6   6  14       29.47       28.54      2.80 o 
  -5   6  14      171.12      175.90      4.83 o 
  -4   6  14     1829.76     1807.84     22.01 o 
  -3   6  14      123.22      131.75      5.36 o 
  -2   6  14      553.82      562.11     11.17 o 
  -1   6  14        0.10        1.78      3.24 o 
   0   6  14       38.19       32.10      4.21 o 
   1   6  14       22.95       36.68      5.95 o 
   2   6  14       19.56       17.45      5.42 o 
 -12   7  14      143.99      138.89      9.86 o 
 -11   7  14        4.66       10.39      4.95 o 
 -10   7  14      598.49      612.96     11.53 o 
  -9   7  14       14.27       13.73      3.64 o 
  -8   7  14      810.04      793.24     14.66 o 
  -7   7  14        3.56        5.68      2.53 o 
  -6   7  14      420.37      450.07      7.44 o 
  -5   7  14     1418.06     1326.94     13.52 o 
  -4   7  14      686.69      676.95     10.83 o 
  -3   7  14      556.39      508.71     10.42 o 
  -2   7  14      400.84      406.97      9.68 o 
  -1   7  14     1036.38      951.17     15.46 o 
   0   7  14       50.09       44.88      4.95 o 
   1   7  14     2015.80     2033.50     28.90 o 
   2   7  14      151.61      166.82     10.02 o 
 -12   8  14        1.69       -0.57      6.96 o 
 -11   8  14       11.03       11.80      4.28 o 
 -10   8  14       16.51       20.49      4.17 o 
  -9   8  14      166.26      168.65      6.49 o 
  -8   8  14       18.73       21.81      3.57 o 
  -7   8  14        0.98       -0.25      2.49 o 
  -6   8  14        0.59       -1.23      2.33 o 
  -5   8  14       30.85       29.90      3.32 o 
  -4   8  14      653.34      706.31     10.67 o 
  -3   8  14       15.58       20.13      3.74 o 
  -2   8  14      165.75      163.61      6.67 o 
  -1   8  14      316.44      326.43      9.25 o 
   0   8  14       81.48       73.96      6.55 o 
   1   8  14        0.83        6.55      4.87 o 
   2   8  14       88.52       96.41     15.02 o 
 -12   9  14      174.15      171.89     20.98 o 
 -11   9  14       38.58       40.09      5.08 o 
 -10   9  14      188.30      189.56      7.22 o 
  -9   9  14        3.79        7.29      3.48 o 
  -8   9  14     1901.50     1883.73     20.19 o 
  -7   9  14       18.25       21.71      3.08 o 
  -6   9  14      935.82      991.86     12.24 o 
  -5   9  14       87.32       93.42      4.33 o 
  -4   9  14      825.17      819.14     11.76 o 
  -3   9  14      452.95      440.63     10.09 o 
  -2   9  14      848.22      856.91     19.59 o 
  -1   9  14      475.92      471.76     12.32 o 
   0   9  14       19.60       16.48      5.12 o 
   1   9  14      573.42      580.55     16.78 o 
 -11  10  14       21.51       21.35      4.27 o 
 -10  10  14       14.45        6.00      3.89 o 
  -9  10  14        7.81        4.52      3.45 o 
  -8  10  14      316.72      316.17      7.98 o 
  -7  10  14      517.63      514.60     11.12 o 
  -6  10  14       67.22       62.00      3.82 o 
  -5  10  14      174.42      182.98      5.55 o 
  -4  10  14      121.73      102.72      4.89 o 
  -3  10  14      124.80      125.14      5.77 o 
  -2  10  14      682.45      664.23     12.92 o 
  -1  10  14      112.27      112.92      6.46 o 
   0  10  14      329.98      330.10     13.31 o 
   1  10  14       18.58       20.53      6.36 o 
 -11  11  14       41.19       39.55      5.85 o 
 -10  11  14      532.66      552.41     11.00 o 
  -9  11  14        4.59       -3.39      3.39 o 
  -8  11  14     1163.52     1159.80     16.89 o 
  -7  11  14       48.83       45.37      5.36 o 
  -6  11  14      498.73      501.00      8.38 o 
  -5  11  14      414.77      387.07      7.44 o 
  -4  11  14      144.83      136.52      5.54 o 
  -3  11  14        7.06        6.76      3.47 o 
  -2  11  14        2.30        7.23      4.04 o 
  -1  11  14      649.97      679.42     19.51 o 
   0  11  14       22.84       10.69      6.79 o 
   1  11  14       46.26       42.77      8.60 o 
 -10  12  14        1.73        1.67      4.50 o 
  -9  12  14      117.01      141.99      6.39 o 
  -8  12  14       20.82       28.79      4.37 o 
  -7  12  14     1075.94     1051.52     17.69 o 
  -6  12  14      143.94      147.77      5.18 o 
  -5  12  14       84.04       94.56      4.76 o 
  -4  12  14       16.31       21.51      3.46 o 
  -3  12  14      308.02      324.22     10.78 o 
  -2  12  14     1139.95     1140.03     17.75 o 
  -1  12  14      442.62      484.79     14.79 o 
   0  12  14      330.52      364.44     35.03 o 
 -10  13  14       90.69       80.59      6.73 o 
  -9  13  14       23.60       28.41      5.81 o 
  -8  13  14      369.76      360.97     12.63 o 
  -7  13  14      120.84      114.54      6.59 o 
  -6  13  14      168.82      178.46      5.70 o 
  -5  13  14       23.07       22.40      3.65 o 
  -4  13  14       92.48       80.55      4.82 o 
  -3  13  14        0.38       -3.27      3.27 o 
  -2  13  14      105.61      110.89      5.82 o 
  -1  13  14        1.91        6.18      6.40 o 
   0  13  14       14.82       33.66     10.25 o 
  -9  14  14      395.34      409.81     12.46 o 
  -8  14  14       55.44       71.08      6.82 o 
  -7  14  14      313.22      322.67      9.17 o 
  -6  14  14      141.17      174.20      6.63 o 
  -5  14  14      308.89      325.55     11.28 o 
  -4  14  14      185.68      192.08      6.39 o 
  -3  14  14      298.63      298.57      8.34 o 
  -2  14  14      292.78      320.27      9.81 o 
  -1  14  14       16.60       23.30      7.19 o 
  -8  15  14       85.74       81.81      7.22 o 
  -7  15  14       43.80       36.46      5.67 o 
  -6  15  14       32.92       30.12      5.11 o 
  -5  15  14       22.83       23.84      3.94 o 
  -4  15  14        2.96        4.80      3.84 o 
  -3  15  14      256.42      255.77      8.48 o 
  -2  15  14       59.95       66.02      7.43 o 
  -7  16  14      648.11      688.56     15.90 o 
  -6  16  14        1.88        6.71      4.41 o 
  -5  16  14      397.67      427.09     10.55 o 
  -4  16  14      141.90      157.06      7.84 o 
  -3  16  14      257.32      292.54     10.73 o 
 -13   1  15       39.26       47.67      6.91 o 
 -12   1  15      180.16      162.58      7.98 o 
 -11   1  15      310.34      325.56      9.83 o 
 -10   1  15      329.24      342.58     10.31 o 
  -9   1  15      177.09      171.58      6.35 o 
  -8   1  15     3687.99     3425.16     29.69 o 
  -7   1  15      312.01      296.68      6.95 o 
  -6   1  15      236.90      249.49      5.47 o 
  -5   1  15       14.34       13.32      3.47 o 
  -4   1  15        4.37        7.36      2.58 o 
  -3   1  15     2073.63     2042.47     20.36 o 
  -2   1  15       99.88      103.09      4.78 o 
  -1   1  15      512.72      533.52      9.72 o 
   0   1  15      508.09      476.53      9.66 o 
   1   1  15      436.07      484.18     10.75 o 
   2   1  15       78.55       67.67      8.15 o 
 -13   2  15       46.68       43.57      6.70 o 
 -12   2  15       34.00       31.03      5.68 o 
 -11   2  15       64.51       67.66      5.86 o 
 -10   2  15       63.29       75.95      5.78 o 
  -9   2  15       15.37       12.54      3.14 o 
  -8   2  15       16.03       16.28      3.29 o 
  -7   2  15      601.83      583.58      9.28 o 
  -6   2  15      353.85      322.00      6.21 o 
  -5   2  15       18.52       18.28      2.63 o 
  -4   2  15      235.27      258.38      6.57 o 
  -3   2  15        0.81        6.36      2.70 o 
  -2   2  15       63.59       63.94      4.21 o 
  -1   2  15        0.11        3.44      3.13 o 
   0   2  15      292.79      300.73      7.96 o 
   1   2  15       35.10       35.95      4.78 o 
   2   2  15       97.84       99.25      9.14 o 
 -13   3  15       19.51       25.91     14.16 o 
 -12   3  15       14.39       18.46      5.94 o 
 -11   3  15      105.65      130.75      8.86 o 
 -10   3  15      287.88      293.18      8.00 o 
  -9   3  15      109.69      114.72      5.89 o 
  -8   3  15      260.54      230.24      7.75 o 
  -7   3  15      121.91       96.45      4.14 o 
  -6   3  15     1397.32     1394.04     13.05 o 
  -5   3  15        3.62        2.65      2.18 o 
  -4   3  15      196.07      188.09      7.07 o 
  -3   3  15      407.27      458.43      8.47 o 
  -2   3  15        3.04        1.75      2.91 o 
  -1   3  15      209.02      196.33      6.28 o 
   0   3  15       13.85       11.58      3.59 o 
   1   3  15      117.30      103.87      6.80 o 
   2   3  15       92.88       97.64      8.36 o 
 -12   4  15       59.30       70.87      7.90 o 
 -11   4  15      469.11      467.43     14.41 o 
 -10   4  15      132.98      146.49      6.15 o 
  -9   4  15      375.02      365.00      9.27 o 
  -8   4  15       37.68       40.98      3.63 o 
  -7   4  15        6.46        5.71      2.79 o 
  -6   4  15      190.69      191.19      6.78 o 
  -5   4  15      427.73      431.43      8.04 o 
  -4   4  15      368.17      327.02      7.77 o 
  -3   4  15        7.34        7.22      3.37 o 
  -2   4  15        2.12        0.70      3.03 o 
  -1   4  15       79.36       83.27      5.23 o 
   0   4  15      107.11      124.26      6.19 o 
   1   4  15       47.16       55.92      6.52 o 
   2   4  15      670.53      734.27     19.10 o 
 -12   5  15       68.36       63.57      7.89 o 
 -11   5  15        0.66       -4.38      5.20 o 
 -10   5  15      505.31      524.71     10.52 o 
  -9   5  15       74.71       60.64      5.08 o 
  -8   5  15      448.99      439.34      8.36 o 
  -7   5  15        1.51       -0.24      2.29 o 
  -6   5  15      448.56      448.20      7.80 o 
  -5   5  15     1264.58     1279.73     14.83 o 
  -4   5  15       63.73       79.63      4.95 o 
  -3   5  15      446.52      452.81     10.83 o 
  -2   5  15       27.66       29.89      3.95 o 
  -1   5  15       67.48       76.88      5.22 o 
   0   5  15       93.36       74.76      5.43 o 
   1   5  15      503.11      548.07     16.14 o 
 -12   6  15        9.79       -0.66      5.71 o 
 -11   6  15      382.54      390.14     12.03 o 
 -10   6  15      302.38      310.63      8.45 o 
  -9   6  15      221.31      206.96      7.77 o 
  -8   6  15        3.07        1.12      2.72 o 
  -7   6  15      159.17      151.13      4.76 o 
  -6   6  15       22.76       22.60      2.89 o 
  -5   6  15      777.25      783.06     11.29 o 
  -4   6  15       27.20       33.71      3.84 o 
  -3   6  15      119.15      114.55      5.86 o 
  -2   6  15        7.17        0.11      3.50 o 
  -1   6  15       39.42       35.29      4.36 o 
   0   6  15      548.43      542.55     14.36 o 
   1   6  15       62.10       67.77      7.86 o 
 -12   7  15        0.23       -2.37      5.70 o 
 -11   7  15        0.46        3.02      3.93 o 
 -10   7  15       17.27       14.86      3.93 o 
  -9   7  15      120.64       99.31      5.60 o 
  -8   7  15      472.95      456.16      9.65 o 
  -7   7  15      377.93      385.47      7.26 o 
  -6   7  15       79.11       83.85      4.03 o 
  -5   7  15        0.85        6.99      2.96 o 
  -4   7  15       88.67      113.84      5.45 o 
  -3   7  15      199.54      185.31      6.99 o 
  -2   7  15       45.36       64.15      5.26 o 
  -1   7  15        0.41       -2.43      3.50 o 
   0   7  15        8.42       16.96      5.37 o 
   1   7  15       15.69        6.43      5.80 o 
 -12   8  15       14.60       13.89      6.35 o 
 -11   8  15      346.96      343.20      8.86 o 
 -10   8  15      194.64      206.68      7.46 o 
  -9   8  15      733.06      669.05     14.43 o 
  -8   8  15        0.07       -0.14      3.01 o 
  -7   8  15      777.62      776.81     10.52 o 
  -6   8  15        3.70       -1.55      2.53 o 
  -5   8  15      564.38      611.51      9.63 o 
  -4   8  15     1469.87     1511.19     35.37 o 
  -3   8  15      124.84      126.36      6.32 o 
  -2   8  15       31.23       37.37      6.82 o 
  -1   8  15       19.50        9.08      4.15 o 
   0   8  15      602.53      645.96     19.29 o 
   1   8  15       15.47        8.54      5.61 o 
 -11   9  15       55.26       39.39      4.70 o 
 -10   9  15       39.77       41.67      4.92 o 
  -9   9  15        4.65        3.46      3.32 o 
  -8   9  15        0.28       -2.51      3.12 o 
  -7   9  15       82.07       77.12      4.39 o 
  -6   9  15        5.20        3.76      2.81 o 
  -5   9  15       46.54       38.68      3.93 o 
  -4   9  15      348.00      361.07      8.81 o 
  -3   9  15       89.48       79.51      5.64 o 
  -2   9  15       40.06       27.86      4.57 o 
  -1   9  15       62.23       56.82      5.53 o 
   0   9  15       62.36       68.99      7.84 o 
 -11  10  15      130.51      135.49      7.73 o 
 -10  10  15        0.11       -3.74      3.74 o 
  -9  10  15      333.37      347.02      8.62 o 
  -8  10  15      132.03      130.08      5.85 o 
  -7  10  15      759.21      768.34     11.13 o 
  -6  10  15        1.22       -0.66      2.86 o 
  -5  10  15      512.84      542.52     12.23 o 
  -4  10  15      159.57      168.60      7.42 o 
  -3  10  15      103.43      104.22      6.20 o 
  -2  10  15      338.10      351.35      9.89 o 
  -1  10  15       36.87       33.56      5.60 o 
   0  10  15       10.74        7.40      7.49 o 
 -11  11  15       77.95       85.79      8.30 o 
 -10  11  15       13.55        9.55      4.73 o 
  -9  11  15       24.25       27.12      4.25 o 
  -8  11  15      279.70      233.02      7.28 o 
  -7  11  15        0.06       -0.09      3.43 o 
  -6  11  15       32.05       32.84      3.58 o 
  -5  11  15        1.71        2.01      3.43 o 
  -4  11  15       27.76       23.78      4.54 o 
  -3  11  15       36.56       26.43      4.59 o 
  -2  11  15      116.32      128.51      6.91 o 
  -1  11  15      167.15      169.87     14.30 o 
   0  11  15       39.36       23.44      7.49 o 
 -10  12  15        0.44        0.99      4.41 o 
  -9  12  15      165.36      169.76      8.02 o 
  -8  12  15        0.08       -2.22      3.67 o 
  -7  12  15      423.03      407.15      9.77 o 
  -6  12  15      140.27      128.59      5.17 o 
  -5  12  15       65.14       77.66      4.72 o 
  -4  12  15       45.37       40.79      4.37 o 
  -3  12  15       38.47       51.01      5.18 o 
  -2  12  15       57.25       61.22      6.40 o 
  -1  12  15      363.09      378.13     23.37 o 
  -9  13  15        8.92        2.88      4.30 o 
  -8  13  15      209.44      187.52      8.93 o 
  -7  13  15        4.04       -3.73      3.73 o 
  -6  13  15      161.43      160.86      5.69 o 
  -5  13  15       19.68       17.50      3.75 o 
  -4  13  15       40.05       23.81      4.30 o 
  -3  13  15       71.60       78.98      5.84 o 
  -2  13  15       93.63       96.76      7.30 o 
  -1  13  15      210.02      210.71     16.41 o 
  -9  14  15       49.91       41.30      8.30 o 
  -8  14  15       22.66       22.42      5.33 o 
  -7  14  15      281.78      293.46     11.93 o 
  -6  14  15       22.43       19.49      4.49 o 
  -5  14  15       23.16       13.81      4.33 o 
  -4  14  15        1.79        1.71      3.89 o 
  -3  14  15      279.60      283.35      9.68 o 
  -2  14  15       12.23        5.97      5.51 o 
  -8  15  15      187.59      182.24     21.24 o 
  -7  15  15        8.60       13.48      5.01 o 
  -6  15  15      328.71      359.54     12.39 o 
  -5  15  15       64.63       64.70      5.68 o 
  -4  15  15      118.00      105.48      7.84 o 
  -3  15  15      132.47      141.90      8.50 o 
 -12   0  16        0.95        3.56      6.43 o 
 -11   0  16      101.06      106.54      9.30 o 
 -10   0  16        0.29       -4.16      9.31 o 
  -9   0  16     2970.70     2951.72     38.44 o 
  -8   0  16       19.64       27.46      9.01 o 
  -7   0  16     2313.94     2072.20     29.12 o 
  -6   0  16       40.42       36.26      4.35 o 
  -5   0  16     1112.86     1123.54     20.32 o 
  -4   0  16      116.46      124.14      8.77 o 
  -3   0  16     1663.67     1651.16     25.77 o 
  -2   0  16       36.60       61.48      9.99 o 
  -1   0  16       62.39       76.77      7.08 o 
   0   0  16      227.20      209.44     13.24 o 
   1   0  16       17.75        4.75      6.64 o 
 -12   1  16        3.43        1.66      4.32 o 
 -11   1  16        0.24       -2.58      3.74 o 
 -10   1  16       75.83       85.12      5.78 o 
  -9   1  16       20.77       17.72      3.84 o 
  -8   1  16      559.41      603.17      9.98 o 
  -7   1  16      160.14      165.19      6.39 o 
  -6   1  16        0.76       -0.81      2.31 o 
  -5   1  16        0.26        1.75      2.66 o 
  -4   1  16       60.30       58.22      4.38 o 
  -3   1  16      172.32      153.01      5.57 o 
  -2   1  16        0.08       -1.73      2.93 o 
  -1   1  16       10.61        7.44      3.65 o 
   0   1  16        0.47       -2.99      3.49 o 
   1   1  16        9.30        9.72      4.75 o 
 -12   2  16       24.30       11.13      4.70 o 
 -11   2  16      210.25      188.61      7.90 o 
 -10   2  16       10.99       15.16      3.90 o 
  -9   2  16     2071.32     2077.80     21.20 o 
  -8   2  16      300.28      294.04      7.16 o 
  -7   2  16     2986.56     2948.65     26.11 o 
  -6   2  16       41.94       39.84      3.35 o 
  -5   2  16     1769.37     1768.10     17.43 o 
  -4   2  16      495.97      482.69      9.52 o 
  -3   2  16     1084.93     1069.59     20.35 o 
  -2   2  16       86.67       70.27      4.65 o 
  -1   2  16      454.72      465.47      9.60 o 
   0   2  16        5.61        2.76      3.74 o 
   1   2  16        0.73       -3.16      4.79 o 
 -12   3  16      283.88      265.84     11.81 o 
 -11   3  16       13.45       17.49      5.60 o 
 -10   3  16      432.98      447.34     10.70 o 
  -9   3  16        6.35        2.33      3.14 o 
  -8   3  16      649.22      634.11     10.37 o 
  -7   3  16      127.78      129.97      4.91 o 
  -6   3  16      545.65      551.33      8.86 o 
  -5   3  16        0.28        3.93      2.86 o 
  -4   3  16      920.61      933.57     13.60 o 
  -3   3  16        0.61        5.23      3.25 o 
  -2   3  16        4.48        0.56      3.08 o 
  -1   3  16       70.04       66.97      4.87 o 
   0   3  16       23.45       18.34      4.05 o 
   1   3  16       15.58       26.33      6.50 o 
 -12   4  16       30.93       25.00      6.37 o 
 -11   4  16      263.81      223.31     10.66 o 
 -10   4  16       58.18       58.56      7.80 o 
  -9   4  16      221.87      229.78      8.69 o 
  -8   4  16      146.80      124.16      6.18 o 
  -7   4  16     1316.41     1269.96     15.14 o 
  -6   4  16      226.85      237.14      6.52 o 
  -5   4  16     1132.32     1134.05     15.28 o 
  -4   4  16       52.57       72.60      5.20 o 
  -3   4  16      279.96      300.93      8.84 o 
  -2   4  16       45.10       52.04      4.74 o 
  -1   4  16      193.55      205.26      7.32 o 
   0   4  16      111.68       95.25      6.55 o 
   1   4  16        1.65       -0.87      5.48 o 
 -12   5  16      512.41      513.57     15.84 o 
 -11   5  16       13.03        9.18      5.02 o 
 -10   5  16     1096.31     1121.01     16.02 o 
  -9   5  16      381.45      340.50      9.42 o 
  -8   5  16      791.83      738.91     12.04 o 
  -7   5  16        2.61        4.00      3.03 o 
  -6   5  16     2208.28     2231.09     26.50 o 
  -5   5  16        4.09        5.56      3.36 o 
  -4   5  16     1024.31     1038.99     18.64 o 
  -3   5  16        2.20        6.78      3.75 o 
  -2   5  16      285.26      298.76     12.05 o 
  -1   5  16      143.30      136.06      6.52 o 
   0   5  16       97.88      110.06      7.03 o 
   1   5  16       57.62       63.06     17.44 o 
 -12   6  16       12.16       19.80      9.29 o 
 -11   6  16        2.99        1.83      4.42 o 
 -10   6  16        7.49        9.57      4.07 o 
  -9   6  16      300.26      271.30      9.97 o 
  -8   6  16        0.86       -2.55      2.99 o 
  -7   6  16       84.69       70.80      3.99 o 
  -6   6  16       25.47       27.01      3.64 o 
  -5   6  16      219.10      222.36      7.70 o 
  -4   6  16      310.75      319.14      8.90 o 
  -3   6  16      172.24      170.50      7.14 o 
  -2   6  16       28.06       28.69      4.57 o 
  -1   6  16       83.56       85.78      5.75 o 
   0   6  16      285.52      314.41     12.72 o 
 -12   7  16      349.02      380.08     14.93 o 
 -11   7  16      156.11      155.09      6.99 o 
 -10   7  16      953.10      956.20     15.06 o 
  -9   7  16        0.34        7.96      3.60 o 
  -8   7  16     1117.05     1105.94     14.44 o 
  -7   7  16        1.57        4.45      2.75 o 
  -6   7  16     1657.61     1659.26     20.57 o 
  -5   7  16       47.93       51.55      4.64 o 
  -4   7  16      958.78      973.11     15.75 o 
  -3   7  16        1.85        1.34      3.67 o 
  -2   7  16      165.23      171.93      7.52 o 
  -1   7  16       12.37       20.39      4.64 o 
   0   7  16       14.24       17.15      5.99 o 
 -11   8  16      160.17      174.71      7.43 o 
 -10   8  16        2.13        5.00      3.89 o 
  -9   8  16       47.93       42.40      4.93 o 
  -8   8  16        9.96       15.78      3.96 o 
  -7   8  16       46.41       49.27      3.80 o 
  -6   8  16      102.44      112.35      4.97 o 
  -5   8  16      130.00      106.98      6.45 o 
  -4   8  16      138.80      145.75      7.19 o 
  -3   8  16       81.34       78.05      5.83 o 
  -2   8  16       97.10      106.17      6.83 o 
  -1   8  16        0.24        3.21      5.03 o 
   0   8  16        5.71       -0.60      5.27 o 
 -11   9  16        0.58       -2.41      4.63 o 
 -10   9  16      442.68      493.15     11.01 o 
  -9   9  16        0.33        3.44      3.65 o 
  -8   9  16      940.77      974.08     14.05 o 
  -7   9  16        0.99       -1.44      2.78 o 
  -6   9  16      524.27      549.93     10.67 o 
  -5   9  16      344.59      346.98      8.65 o 
  -4   9  16      331.47      328.68     15.79 o 
  -3   9  16      202.02      184.03      7.74 o 
  -2   9  16        1.36       -4.58      4.58 o 
  -1   9  16       52.17       59.85      7.34 o 
 -11  10  16       90.56      105.70     14.77 o 
 -10  10  16        8.76        8.29      5.03 o 
  -9  10  16      264.86      238.85      7.62 o 
  -8  10  16        3.60        0.53      3.43 o 
  -7  10  16      248.18      234.27      6.08 o 
  -6  10  16        4.56        5.82      3.34 o 
  -5  10  16        9.05       12.43      3.96 o 
  -4  10  16        0.63        6.21      4.00 o 
  -3  10  16      244.43      236.07      8.75 o 
  -2  10  16        0.29        6.40      5.01 o 
  -1  10  16       49.83       50.81      8.32 o 
 -10  11  16       87.95      102.81      9.35 o 
  -9  11  16       38.23       29.05      5.11 o 
  -8  11  16      645.98      634.06     12.40 o 
  -7  11  16       17.47       18.16      3.38 o 
  -6  11  16      183.14      200.15      6.47 o 
  -5  11  16        5.82        6.52      3.97 o 
  -4  11  16      278.98      290.52      9.38 o 
  -3  11  16      345.95      365.06     12.84 o 
  -2  11  16      176.28      206.68      9.18 o 
  -1  11  16       48.44       61.03     11.61 o 
 -10  12  16        7.51       -1.56      4.84 o 
  -9  12  16      398.18      387.99     17.10 o 
  -8  12  16        5.81       -0.45      4.26 o 
  -7  12  16      259.27      247.58      9.69 o 
  -6  12  16        7.73        8.34      3.60 o 
  -5  12  16      211.58      214.06      7.22 o 
  -4  12  16       19.48       24.42      4.71 o 
  -3  12  16       38.17       50.25      6.25 o 
  -2  12  16       49.32       51.81      7.33 o 
  -9  13  16        0.58       -0.23      4.33 o 
  -8  13  16      184.85      196.21      9.27 o 
  -7  13  16      111.44      110.74      7.72 o 
  -6  13  16        3.96        2.20      3.96 o 
  -5  13  16        3.88        6.92      4.70 o 
  -4  13  16       61.92       65.24      7.20 o 
  -3  13  16      135.95      137.16      9.27 o 
  -8  14  16        1.41        1.16      6.15 o 
  -7  14  16      450.15      457.72     12.93 o 
  -6  14  16        1.62        4.49      4.10 o 
  -5  14  16      481.91      526.80     16.36 o 
  -4  14  16      138.60      139.23      8.27 o 
 -12   1  17       43.40       55.56      6.12 o 
 -11   1  17      116.62      136.10      7.25 o 
 -10   1  17      432.63      465.94     11.04 o 
  -9   1  17       40.99       52.02      4.29 o 
  -8   1  17     1577.69     1536.40     17.48 o 
  -7   1  17      225.74      214.27      5.73 o 
  -6   1  17      998.10      968.12     13.05 o 
  -5   1  17      153.62      160.74      8.78 o 
  -4   1  17     2206.24     2316.40     28.29 o 
  -3   1  17     1177.34     1133.21     14.97 o 
  -2   1  17     1155.43     1220.24     15.97 o 
  -1   1  17      244.28      248.07      7.62 o 
   0   1  17      137.32      139.28      6.92 o 
 -12   2  17        1.31        0.69      4.90 o 
 -11   2  17       58.58       60.47      8.18 o 
 -10   2  17      110.68       98.78      6.25 o 
  -9   2  17      101.81      103.50      5.17 o 
  -8   2  17       53.55       63.88      4.50 o 
  -7   2  17       18.18       14.16      3.19 o 
  -6   2  17       25.76       34.97      3.78 o 
  -5   2  17      556.77      591.60     14.32 o 
  -4   2  17      402.91      408.18      9.37 o 
  -3   2  17       12.73       16.92      3.65 o 
  -2   2  17      124.67      108.36      5.66 o 
  -1   2  17      251.01      250.52      7.69 o 
   0   2  17       74.65       67.65      5.75 o 
 -12   3  17      442.62      427.19     14.70 o 
 -11   3  17       79.42       71.71      8.97 o 
 -10   3  17      448.72      445.65     11.02 o 
  -9   3  17        0.01        0.09      3.09 o 
  -8   3  17      826.73      829.02     12.13 o 
  -7   3  17      454.46      448.69      8.36 o 
  -6   3  17      934.82      906.85     13.68 o 
  -5   3  17      104.82      114.22      7.68 o 
  -4   3  17      691.39      683.59     12.94 o 
  -3   3  17      672.15      663.01     13.07 o 
  -2   3  17      809.22      817.39     16.80 o 
  -1   3  17      172.93      183.14      7.42 o 
   0   3  17      116.63      121.94      7.89 o 
 -12   4  17       41.01       61.07      7.88 o 
 -11   4  17      193.75      157.02     15.90 o 
 -10   4  17        1.53       -0.25      4.16 o 
  -9   4  17      253.68      278.84      7.79 o 
  -8   4  17      176.50      167.00      6.30 o 
  -7   4  17     1023.61     1031.91     13.70 o 
  -6   4  17      359.84      352.65      9.33 o 
  -5   4  17     1511.88     1497.19     20.17 o 
  -4   4  17      413.78      420.55     10.37 o 
  -3   4  17      278.64      286.21      9.01 o 
  -2   4  17     1002.25     1014.71     15.61 o 
  -1   4  17      485.08      491.02     11.99 o 
   0   4  17      150.54      162.03     10.17 o 
 -12   5  17      139.40      141.57     11.15 o 
 -11   5  17        0.75        9.88      4.45 o 
 -10   5  17       82.88       85.26      6.69 o 
  -9   5  17       39.54       30.71      5.29 o 
  -8   5  17       67.91       81.37      5.16 o 
  -7   5  17       13.10       19.36      3.64 o 
  -6   5  17     1161.36     1123.92     15.74 o 
  -5   5  17       19.35       16.17      3.92 o 
  -4   5  17      126.85      136.62      6.76 o 
  -3   5  17       30.29       28.38      5.43 o 
  -2   5  17      105.46      103.27      6.56 o 
  -1   5  17       10.94        8.97      4.52 o 
 -12   6  17        3.16       16.94     12.32 o 
 -11   6  17      582.97      580.39     15.33 o 
 -10   6  17        0.90        3.40      3.94 o 
  -9   6  17      287.11      294.75      9.38 o 
  -8   6  17      267.25      249.98      8.35 o 
  -7   6  17     1934.59     1905.24     20.35 o 
  -6   6  17     1109.85     1081.64     17.79 o 
  -5   6  17     1712.48     1792.23     24.36 o 
  -4   6  17      483.98      468.24     11.06 o 
  -3   6  17      554.08      566.34     12.45 o 
  -2   6  17      534.76      519.77     12.18 o 
  -1   6  17      374.26      378.05     11.65 o 
 -11   7  17       37.88       31.46      4.79 o 
 -10   7  17       16.35       23.10      4.44 o 
  -9   7  17      122.02      106.57      6.57 o 
  -8   7  17        0.36       -1.19      3.14 o 
  -7   7  17       88.65       91.71      5.14 o 
  -6   7  17        0.07        0.56      3.50 o 
  -5   7  17        3.90       19.79      4.22 o 
  -4   7  17       61.58       64.11      5.55 o 
  -3   7  17        0.12       -0.31      3.90 o 
  -2   7  17        4.64        1.14      4.68 o 
  -1   7  17       14.64       26.69      6.38 o 
 -11   8  17      207.45      238.17     10.25 o 
 -10   8  17       46.94       31.76      5.83 o 
  -9   8  17      234.05      270.68      8.44 o 
  -8   8  17        0.12        2.65      3.31 o 
  -7   8  17     1041.30     1079.45     14.06 o 
  -6   8  17      145.83      157.20      6.71 o 
  -5   8  17      860.33      922.02     14.67 o 
  -4   8  17      224.68      218.27      8.27 o 
  -3   8  17      307.79      295.24     11.34 o 
  -2   8  17       93.69       70.41      6.63 o 
  -1   8  17      390.84      447.86     22.65 o 
 -11   9  17        0.01        0.41      4.79 o 
 -10   9  17       32.15       20.75      5.55 o 
  -9   9  17      113.00      119.12      6.57 o 
  -8   9  17       27.56       26.98      5.24 o 
  -7   9  17      123.70      133.67      5.61 o 
  -6   9  17      127.31      131.86      6.47 o 
  -5   9  17      409.23      397.92     15.13 o 
  -4   9  17      166.40      169.50      7.65 o 
  -3   9  17      140.20      159.37      8.32 o 
  -2   9  17        5.13        4.38      6.51 o 
 -10  10  17       39.40       23.06      5.43 o 
  -9  10  17      520.37      520.37     13.95 o 
  -8  10  17        0.02       -0.24      3.64 o 
  -7  10  17      512.20      525.42      9.81 o 
  -6  10  17      185.89      173.08      6.66 o 
  -5  10  17      461.14      496.30     14.31 o 
  -4  10  17      266.48      290.63      9.52 o 
  -3  10  17      170.62      153.75      9.97 o 
  -2  10  17      459.54      496.81     15.56 o 
 -10  11  17      191.83      193.91     20.45 o 
  -9  11  17       23.22       24.81      5.07 o 
  -8  11  17      323.06      309.65     10.01 o 
  -7  11  17       43.36       37.95      4.60 o 
  -6  11  17       34.24       45.33      5.23 o 
  -5  11  17       16.41       22.06      6.27 o 
  -4  11  17      660.97      702.85     17.95 o 
  -3  11  17      386.19      376.40     13.55 o 
  -9  12  17      285.73      273.44      9.87 o 
  -8  12  17        0.01        7.85      4.56 o 
  -7  12  17      290.35      292.27      9.85 o 
  -6  12  17       76.44       82.49      5.88 o 
  -5  12  17      382.11      400.26     12.56 o 
  -4  12  17      224.40      234.20     12.36 o 
  -8  13  17      310.52      286.79     18.24 o 
  -7  13  17      254.14      258.12     15.34 o 
  -6  13  17      276.49      294.96     12.63 o 
  -5  13  17       85.53       95.48      7.51 o 
 -12   0  18      265.53      283.94     14.33 o 
 -11   0  18        2.79        0.76      6.11 o 
 -10   0  18       45.98       43.83      6.29 o 
  -9   0  18     1180.78     1189.80     24.41 o 
  -8   0  18        1.41        2.86      4.20 o 
  -7   0  18      105.04       94.25      8.51 o 
  -6   0  18      230.02      218.98     10.89 o 
  -5   0  18      312.84      318.52     16.85 o 
  -4   0  18     1644.64     1603.87     30.59 o 
  -3   0  18      357.50      354.19     12.50 o 
  -2   0  18      502.45      525.95     15.04 o 
  -1   0  18        7.01       13.58      6.50 o 
 -12   1  18        0.47       -3.21      4.44 o 
 -11   1  18        3.84        4.38      5.82 o 
 -10   1  18       18.37       19.59      3.82 o 
  -9   1  18        1.86        0.74      3.26 o 
  -8   1  18       35.19       34.83      3.94 o 
  -7   1  18       14.45       13.01      3.35 o 
  -6   1  18       36.91       32.69      4.36 o 
  -5   1  18      109.74      109.07      6.26 o 
  -4   1  18       37.31       43.83      4.77 o 
  -3   1  18       60.65       43.10      4.58 o 
  -2   1  18       43.90       41.93      4.64 o 
  -1   1  18       16.94       10.42      4.64 o 
 -12   2  18      149.66      167.15      9.30 o 
 -11   2  18        8.97       13.14      5.56 o 
 -10   2  18       59.55       54.05      5.45 o 
  -9   2  18      219.81      241.23      7.10 o 
  -8   2  18       18.94        9.62      4.33 o 
  -7   2  18        7.53       -1.59      3.06 o 
  -6   2  18      123.49      121.83      5.82 o 
  -5   2  18      121.84      117.70      7.93 o 
  -4   2  18      511.18      570.76     11.40 o 
  -3   2  18      262.75      300.96     10.54 o 
  -2   2  18      388.18      386.42     10.77 o 
  -1   2  18        4.91       -2.28      4.61 o 
 -12   3  18       40.80       35.82      7.44 o 
 -11   3  18        2.19        0.21      5.75 o 
 -10   3  18        9.81        8.79      4.19 o 
  -9   3  18       20.62       14.00      3.53 o 
  -8   3  18        7.68        0.87      3.16 o 
  -7   3  18        0.11       -3.56      3.56 o 
  -6   3  18      127.12      127.09      6.46 o 
  -5   3  18      269.53      258.78      8.51 o 
  -4   3  18       42.30       39.29      5.11 o 
  -3   3  18      327.43      325.45     12.32 o 
  -2   3  18       17.90        8.89      4.52 o 
  -1   3  18      378.11      429.53     12.82 o 
 -12   4  18       80.52       96.30     12.79 o 
 -11   4  18       28.01       21.07      6.01 o 
 -10   4  18      118.70      111.74      7.99 o 
  -9   4  18        3.53        9.77      3.75 o 
  -8   4  18       51.27       53.75      4.72 o 
  -7   4  18      395.51      416.51     10.38 o 
  -6   4  18      109.80      114.68      7.61 o 
  -5   4  18       43.38       29.30      4.87 o 
  -4   4  18      186.37      184.52      7.72 o 
  -3   4  18       23.36       20.29      4.74 o 
  -2   4  18       29.25       22.38      5.28 o 
  -1   4  18      127.72      142.41      8.91 o 
 -11   5  18       42.70       25.49      5.06 o 
 -10   5  18        4.27       -4.35      4.35 o 
  -9   5  18      110.98      112.97      5.92 o 
  -8   5  18       76.85       74.53      6.46 o 
  -7   5  18      216.60      203.93      7.87 o 
  -6   5  18      169.10      158.05      6.68 o 
  -5   5  18      190.64      210.15      8.05 o 
  -4   5  18       85.74       97.02      6.36 o 
  -3   5  18      823.04      819.31     25.70 o 
  -2   5  18       53.58       53.67      7.03 o 
 -11   6  18       16.88       21.10      5.60 o 
 -10   6  18       13.97       14.84      5.27 o 
  -9   6  18       25.80       26.27      5.22 o 
  -8   6  18        6.83        5.31      4.01 o 
  -7   6  18      419.17      410.87     10.39 o 
  -6   6  18       82.85       72.13      5.47 o 
  -5   6  18       51.67       64.97      5.68 o 
  -4   6  18       82.39       84.73      6.22 o 
  -3   6  18      100.52      109.68      9.35 o 
  -2   6  18        1.87        7.46      5.52 o 
 -11   7  18        5.43        3.03      5.10 o 
 -10   7  18        5.74        9.66      5.26 o 
  -9   7  18        4.46       -5.12      5.86 o 
  -8   7  18      167.76      159.66      6.81 o 
  -7   7  18      109.17       97.40      5.87 o 
  -6   7  18      137.54      139.32      6.62 o 
  -5   7  18      314.20      305.58      9.53 o 
  -4   7  18      468.66      514.12     12.16 o 
  -3   7  18      294.07      288.10     12.37 o 
  -2   7  18       80.20       72.12      7.62 o 
 -10   8  18        0.14        0.42      4.85 o 
  -9   8  18      110.24      111.32      7.70 o 
  -8   8  18        5.19        7.50      4.05 o 
  -7   8  18        0.73       -2.73      3.35 o 
  -6   8  18      147.06      169.66      7.13 o 
  -5   8  18      133.07      124.88      7.06 o 
  -4   8  18        5.64       13.49      5.09 o 
  -3   8  18        1.42        2.07      5.66 o 
 -10   9  18      126.49      107.50      7.96 o 
  -9   9  18        5.16        4.43      6.33 o 
  -8   9  18      210.72      198.30      7.53 o 
  -7   9  18        0.24       -1.49      3.86 o 
  -6   9  18      312.75      317.08      9.95 o 
  -5   9  18       62.69       67.37      7.44 o 
  -4   9  18      695.70      688.26     17.69 o 
  -3   9  18      448.82      493.35     15.39 o 
  -9  10  18       63.62       60.14      9.21 o 
  -8  10  18        4.65        3.66      4.82 o 
  -7  10  18        1.39       -3.53      3.53 o 
  -6  10  18      112.64       97.49      7.50 o 
  -5  10  18       29.80       26.12      6.13 o 
  -4  10  18      124.15      125.30      9.01 o 
  -8  11  18      177.49      173.47      9.03 o 
  -7  11  18        1.29        1.54      3.77 o 
  -6  11  18      237.59      248.13     10.28 o 
  -5  11  18      232.27      226.82     13.00 o 
  -7  12  18        2.71        3.98      6.22 o 
  -6  12  18      103.37      112.74      9.37 o 
 -11   1  19      332.83      342.92     13.45 o 
 -10   1  19      701.87      667.46     11.84 o 
  -9   1  19        0.17       -2.59      3.33 o 
  -8   1  19      100.39      118.94      6.56 o 
  -7   1  19       95.03      128.39      5.73 o 
  -6   1  19      157.01      163.25      7.30 o 
  -5   1  19       35.82       29.58      4.62 o 
  -4   1  19      461.16      463.41     12.68 o 
  -3   1  19      560.07      591.62     15.24 o 
  -2   1  19        1.56       -1.86      4.12 o 
 -11   2  19       59.74       58.69      7.63 o 
 -10   2  19      127.71      134.34      6.22 o 
  -9   2  19       24.46       25.86      4.01 o 
  -8   2  19       56.91       46.94      5.16 o 
  -7   2  19      125.74      119.92      6.03 o 
  -6   2  19        2.77        0.26      4.01 o 
  -5   2  19       47.86       42.41      5.68 o 
  -4   2  19        3.01       -1.49      4.44 o 
  -3   2  19       50.51       51.63      6.93 o 
  -2   2  19       36.07       28.55      5.48 o 
 -11   3  19       34.78       51.34      6.68 o 
 -10   3  19        3.11        8.77      5.12 o 
  -9   3  19      214.10      221.84      7.65 o 
  -8   3  19      154.19      139.24      7.73 o 
  -7   3  19       41.36       54.52      5.39 o 
  -6   3  19      438.16      426.89     11.93 o 
  -5   3  19       63.84       61.73      6.30 o 
  -4   3  19      160.46      168.87      9.67 o 
  -3   3  19      115.05      124.13      8.79 o 
 -11   4  19      120.48      109.62      9.14 o 
 -10   4  19       19.93       17.81      5.36 o 
  -9   4  19      111.05      123.51      6.29 o 
  -8   4  19        5.38        8.52      4.17 o 
  -7   4  19      312.75      290.78     10.40 o 
  -6   4  19        3.95        6.20      4.69 o 
  -5   4  19       19.49        9.07      4.51 o 
  -4   4  19        0.60       -0.74      4.97 o 
  -3   4  19       16.47       24.82      5.71 o 
 -11   5  19       33.99       36.81      7.19 o 
 -10   5  19        9.51       18.29      6.00 o 
  -9   5  19        0.50       -1.19      3.71 o 
  -8   5  19      152.02      143.34      7.06 o 
  -7   5  19        8.66       -1.69      5.45 o 
  -6   5  19       20.06       24.14      5.20 o 
  -5   5  19       45.91       44.88      6.54 o 
  -4   5  19       54.90       53.14      6.94 o 
  -3   5  19      250.69      327.04     12.62 o 
 -10   6  19      136.74      138.43      9.34 o 
  -9   6  19       97.01      107.75      6.72 o 
  -8   6  19       16.36       11.04      4.84 o 
  -7   6  19      244.75      211.89      9.21 o 
  -6   6  19       54.45       60.83      6.41 o 
  -5   6  19      135.32      137.09      9.12 o 
  -4   6  19       19.05       30.94      8.95 o 
  -3   6  19       81.77       76.81     10.33 o 
 -10   7  19       13.24       -6.95      9.90 o 
  -9   7  19       96.46      102.51      8.41 o 
  -8   7  19       12.50       14.00      5.01 o 
  -7   7  19       32.99       34.41      5.81 o 
  -6   7  19       52.08       50.66      6.97 o 
  -5   7  19       14.81        8.37      5.45 o 
  -4   7  19        1.24        1.71      5.14 o 
  -9   8  19      148.59      134.91      9.41 o 
  -8   8  19        5.65        4.24      4.94 o 
  -7   8  19      274.13      286.16      9.81 o 
  -6   8  19        7.29        7.59      5.33 o 
  -5   8  19      188.41      184.17     10.09 o 
  -4   8  19      159.87      176.16     10.08 o 
  -9   9  19      137.78      145.35      8.63 o 
  -8   9  19      187.53      184.30     10.18 o 
  -7   9  19        3.55       -1.14      4.93 o 
  -6   9  19       26.70       20.71      5.74 o 
  -5   9  19        0.49        2.86      5.53 o 
  -8  10  19        3.96        3.54     11.14 o 
  -7  10  19      153.91      163.65     15.39 o 
  -6  10  19       39.29       34.35      8.05 o 
 -11   0  20      516.14      476.33     22.11 o 
 -10   0  20       95.72       75.36      7.86 o 
  -9   0  20      310.99      331.62     14.47 o 
  -8   0  20        5.79       21.17      7.59 o 
  -7   0  20       67.61       61.85     11.73 o 
  -6   0  20        6.46        7.79      7.88 o 
  -5   0  20      740.36      806.27     26.41 o 
  -4   0  20      163.72      150.30     13.16 o 
 -11   1  20       22.88       24.60     17.37 o 
 -10   1  20        8.02        1.88      4.26 o 
  -9   1  20       21.92       24.43      4.69 o 
  -8   1  20      114.95      116.46      6.87 o 
  -7   1  20       10.81       10.86      6.23 o 
  -6   1  20       30.58       31.28      7.29 o 
  -5   1  20       46.35       39.62      7.28 o 
  -4   1  20        0.33       -5.26      5.26 o 
 -10   2  20       40.71       36.11      5.36 o 
  -9   2  20      559.24      566.16     12.71 o 
  -8   2  20       59.05       60.09      6.28 o 
  -7   2  20      553.06      539.49     17.55 o 
  -6   2  20        0.67        1.31      6.11 o 
  -5   2  20      433.80      418.93     18.81 o 
  -4   2  20       93.58       88.71      8.96 o 
 -10   3  20       96.72      108.37      8.93 o 
  -9   3  20       19.32       19.07      5.42 o 
  -8   3  20      271.58      291.24     10.61 o 
  -7   3  20        7.09        7.39      6.43 o 
  -6   3  20      240.62      230.62     12.43 o 
  -5   3  20       51.81       39.04      7.72 o 
  -4   3  20      206.37      209.19     10.53 o 
 -10   4  20       50.78       42.35      7.11 o 
  -9   4  20      352.44      349.40     11.41 o 
  -8   4  20       46.90       68.24      7.66 o 
  -7   4  20      165.49      145.28     11.15 o 
  -6   4  20        3.31       12.08      7.08 o 
  -5   4  20      192.97      191.29     11.77 o 
  -4   4  20       13.42       21.87      7.48 o 
 -10   5  20      204.41      206.96     10.86 o 
  -9   5  20        0.08       -0.53      4.89 o 
  -8   5  20      764.99      833.46     19.54 o 
  -7   5  20       51.23       51.99      8.37 o 
  -6   5  20      417.31      445.93     20.64 o 
  -5   5  20       17.98       17.51      5.86 o 
  -9   6  20        5.19        4.44      5.75 o 
  -8   6  20        5.53       17.67      7.89 o 
  -7   6  20        3.74       11.11      5.88 o 
  -6   6  20       36.55       45.60      8.01 o 
  -5   6  20        5.10       11.89      5.65 o 
  -9   7  20       41.53       10.62     13.77 o 
  -8   7  20      803.74      883.22     20.52 o 
  -7   7  20       14.01       25.36      6.14 o 
  -6   7  20      405.43      448.68     14.70 o 
  -9   1  21        0.03        1.51      5.20 o 
  -8   1  21       82.01       83.32      8.02 o 
  -7   1  21      270.95      317.18     14.31 o 
  -6   1  21      232.79      244.65     23.60 o 
  -9   2  21        5.19        1.23      5.21 o 
  -8   2  21        8.48        9.47      5.68 o 
  -7   2  21       43.19       40.18      7.66 o 
  -6   2  21      126.21      100.96     18.75 o 
  -9   3  21       11.42       -0.68      6.37 o 
  -8   3  21       96.52      111.41     11.24 o 
  -7   3  21      450.86      526.65     22.62 o 
  -8   4  21      161.20      183.65     12.15 o 
  -7   4  21      242.37      240.28     38.42 o 
                                                 
